# Supplementary material for: Gamma-delta T cells modulate the microbiota and fecal micro-RNAs to maintain mucosal tolerance
Source: Microbiome. 2023 Feb 23;11:32. doi: 10.1186/s40168-023-01478-1 (PMC9948450; doi:10.1186/s40168-023-01478-1)
Supplement: Supplementary file 3 — Additional file 2: Supplementary Table 1. The microbiota promotes the induction of oral tolerance and maintains γδ T cells. [file 40168_2023_1478_MOESM2_ESM.xlsx]

## Sheet: Antibiotics_Values
Supplementary Table 1 - The microbiota promotes the induction of oral tolerance and maintains gd T cells
ALL - normalized log2 count data	Phlpp1-mRNA	Gzmb-mRNA	Tyrobp-mRNA	Cd9-mRNA	Kir3dl2-mRNA	Cybb-mRNA	Bcl6-mRNA	Ccl22-mRNA	Cr2-mRNA	Cxcr4-mRNA	Irf1-mRNA	App-mRNA	Runx1-mRNA	Ifnb1-mRNA	Nfkbiz-mRNA	Nfil3-mRNA	Tnfsf10-mRNA	Phlpp2-mRNA	Nfatc2-mRNA	H60a-mRNA	Ms4a1-mRNA	Il10ra-mRNA	Ltb-mRNA	Tgfbr2-mRNA	Cxcl9-mRNA	Mapk1-mRNA	Klra8-mRNA	Tnfsf13b-mRNA	Cxcr1-mRNA	Prdm1-mRNA	Irf3-mRNA	Tnfrsf4-mRNA	Cd34-mRNA	Tnfsf18-mRNA	Cxcl1-mRNA	Bax-mRNA	Bcl3-mRNA	Klra5-mRNA	Cd69-mRNA	Ccl4-mRNA	Il12rb1-mRNA	Klra21-mRNA	Ikbke-mRNA	Cd247-mRNA	Pdgfrb-mRNA	Ccr9-mRNA	Il27-mRNA	Itgal-mRNA	Cd1d1-mRNA
Control Duodenum 1	7.1839	6.23767	9.44998	7.49483	4.46508	6.55255	6.30639	5.33955	0.880122	4.88012	8.92997	10.9368	6.71301	4.46508	9.33955	8.88575	7.05005	8.37997	5.40368	2.46508	4.20205	4.33955	4.78701	8.38792	5.58056	10.4782	4.46508	4.88012	3.46508	4.68748	5.52398	3.46508	8.21104	4.05005	4.20205	5.52398	5.40368	4.33955	3.46508	3.46508	4.58056	2.46508	6.0094	5.92452	5.7381	6.30639	4.33955	5.12805	4.88012
Control Duodenum 2	7.67337	3.96811	10.3893	8.4944	3.02951	7.88749	5.74833	4.44455	2.02951	5.46692	8.60946	10.7822	7.7844	1.44455	8.48072	7.45578	6.72067	7.18602	5.5943	2.02951	3.61447	5.17247	5.39875	8.7844	6.31491	10.3484	4.19944	4.44455	3.44455	5.02951	4.44455	2.90398	8.27744	3.44455	2.90398	6.21273	5.37529	2.76648	2.76648	2.44455	3.61447	1.44455	6.07391	4.53201	5.30253	6.46692	3.35144	6.23897	6.13105
Control Duodenum 3	7.80462	4.20471	10.1156	8.46209	0.619744	7.73868	5.60843	4.47772	0.204706	5.09548	8.91895	10.9543	7.8071	0.204706	8.99587	7.61974	6.33399	7.40765	4.86767	1.4271	2.4271	5.01206	5.02913	8.84856	6.2122	10.3591	2.20471	5.01206	0.941672	4.95959	4.50239	2.52663	7.74903	2.07918	0.941672	6.52663	5.55048	2.52663	2.52663	1.78967	3.07918	-1.38026	6.23445	4.4271	6.10356	6.47772	2.52663	6.25637	6.02913
Antibiotics Duodenum 1	8.03497	2.99997	11.134	8.3219	2.77758	8.35249	5.97397	4.80732	1.19261	5.76247	8.74336	11.1537	8.50095	1.19261	8.42623	8.00319	5.93408	7.70041	5.71618	0.777577	3.44054	5.63556	5.0506	9.61047	6.33217	10.7591	3.44054	5.87912	2.36254	5.60201	5.0506	3.28008	8.13219	2.51454	2.36254	6.26943	5.19261	2.65205	3.58493	2.36254	3.28008	0.777577	5.65205	4.83647	7.16989	7.38244	3.58493	6.79253	6.95417
Antibiotics Duodenum 2	7.66672	5.18725	11.8289	8.0182	4.07178	9.3937	6.10152	6.0414	2.48681	5.91308	9.36333	10.8834	8.78143	2.80874	8.42933	8.09414	6.29417	8.07178	5.73474	2.07178	4.07178	5.97867	4.94625	10.024	7.29417	10.7264	4.80874	6.46409	3.94625	5.91308	5.44101	4.07178	8.2417	4.07178	3.80874	6.50918	5.6161	3.29417	2.48681	3.48681	4.87913	1.48681	6.15924	5.65674	7.4526	8.48681	4.73474	7.48681	7.86185
Antibiotics Duodenum 3	7.85189	3.37616	11.4341	8.14434	2.96112	9.23414	6.0766	6.28305	1.37616	6.62408	9.00551	10.874	8.67078	1.37616	8.15752	7.71601	6.33035	7.58561	5.96112	2.37616	3.69808	6.37616	6.54608	10.0938	7.0766	10.5758	4.18351	6.33035	2.96112	6.23414	5.62408	4.54608	8.78555	2.37616	2.96112	6.93074	5.18351	2.37616	3.69808	2.96112	5.18351	1.37616	6.42055	6.62408	7.13104	8.04858	3.37616	7.33035	7.37616
ALL - normalized linear count data	Phlpp1-mRNA	Gzmb-mRNA	Tyrobp-mRNA	Cd9-mRNA	Kir3dl2-mRNA	Cybb-mRNA	Bcl6-mRNA	Ccl22-mRNA	Cr2-mRNA	Cxcr4-mRNA	Irf1-mRNA	App-mRNA	Runx1-mRNA	Ifnb1-mRNA	Nfkbiz-mRNA	Nfil3-mRNA	Tnfsf10-mRNA	Phlpp2-mRNA	Nfatc2-mRNA	H60a-mRNA	Ms4a1-mRNA	Il10ra-mRNA	Ltb-mRNA	Tgfbr2-mRNA	Cxcl9-mRNA	Mapk1-mRNA	Klra8-mRNA	Tnfsf13b-mRNA	Cxcr1-mRNA	Prdm1-mRNA	Irf3-mRNA	Tnfrsf4-mRNA	Cd34-mRNA	Tnfsf18-mRNA	Cxcl1-mRNA	Bax-mRNA	Bcl3-mRNA	Klra5-mRNA	Cd69-mRNA	Ccl4-mRNA	Il12rb1-mRNA	Klra21-mRNA	Ikbke-mRNA	Cd247-mRNA	Pdgfrb-mRNA	Ccr9-mRNA	Il27-mRNA	Itgal-mRNA	Cd1d1-mRNA
Control Duodenum 1	145.402	75.4618	699.402	180.372	22.0864	93.8671	79.1428	40.4917	1.84053	29.4485	487.741	1960.17	104.91	22.0864	647.867	473.016	132.518	333.136	42.3322	5.52159	18.4053	20.2458	27.608	334.977	47.8538	1426.41	22.0864	29.4485	11.0432	25.7674	46.0133	11.0432	296.325	16.5648	18.4053	46.0133	42.3322	20.2458	11.0432	11.0432	23.9269	5.52159	64.4186	60.7375	53.3754	79.1428	20.2458	34.9701	29.4485
Control Duodenum 2	204.133	15.6502	1341.16	360.636	8.16533	236.795	53.7551	21.7742	4.08267	44.2289	390.575	1760.99	220.464	2.72178	357.233	175.555	105.469	145.615	48.3116	4.08267	12.248	36.0636	42.1876	440.928	79.612	1303.73	18.372	21.7742	10.8871	32.6613	21.7742	7.48489	310.283	10.8871	7.48489	74.1685	41.5071	6.80445	6.80445	5.44356	12.248	2.72178	67.364	23.1351	39.4658	88.4578	10.2067	75.5293	70.0858
Control Duodenum 3	223.576	18.4392	1109.43	352.65	1.5366	213.588	48.7871	22.2807	1.15245	34.1894	484.03	1984.14	223.96	1.15245	510.536	196.685	80.6716	169.795	29.1954	2.68905	5.37811	32.2687	32.6528	460.981	74.1411	1313.41	4.60981	32.2687	1.92075	31.1162	22.6649	5.76226	215.124	4.22566	1.92075	92.1961	46.8664	5.76226	5.76226	3.45736	8.45131	0.384151	75.2935	21.5124	68.763	89.1229	5.76226	76.446	65.3056
Antibiotics Duodenum 1	262.28	7.99983	2247.38	319.993	6.857	326.85	62.8558	27.9994	2.28567	54.2846	428.562	2278.24	362.278	2.28567	343.993	256.566	61.1416	207.996	52.5703	1.71425	10.8569	49.7132	33.1422	781.698	80.5697	1733.11	10.8569	58.8559	5.14275	48.5704	33.1422	9.71408	280.566	5.71417	5.14275	77.1412	36.5707	6.28558	11.9997	5.14275	9.71408	1.71425	50.2847	28.5708	143.997	166.854	11.9997	110.855	123.997
Antibiotics Duodenum 2	203.195	36.435	3637.9	259.249	16.8162	672.646	68.666	65.8633	5.60539	60.2579	658.633	1889.02	440.023	7.00673	344.731	273.263	78.4754	269.059	53.2512	4.20404	16.8162	63.0606	30.8296	1041.2	156.951	1694.23	28.0269	88.2849	15.4148	60.2579	43.4418	16.8162	302.691	16.8162	14.0135	91.0875	49.0471	9.80943	5.60539	11.2108	29.4283	2.80269	71.4687	50.4485	175.168	358.745	26.6256	179.372	232.624
Antibiotics Duodenum 3	231.022	10.383	2767.08	282.938	7.78727	602.216	67.4897	77.8727	2.59576	98.6388	513.96	1876.73	407.534	2.59576	285.533	210.256	80.4685	192.086	62.2982	5.19152	12.9788	83.0643	93.4473	1092.81	134.979	1526.31	18.1703	80.4685	7.78727	75.277	49.3194	23.3618	441.279	5.19152	7.78727	122.001	36.3406	5.19152	12.9788	7.78727	36.3406	2.59576	85.66	98.6388	140.171	264.767	10.383	160.937	166.129
ALL - normalized log2 count data	Phlpp1-mRNA	Gzmb-mRNA	Tyrobp-mRNA	Cd9-mRNA	Kir3dl2-mRNA	Cybb-mRNA	Bcl6-mRNA	Ccl22-mRNA	Cr2-mRNA	Cxcr4-mRNA	Irf1-mRNA	App-mRNA	Runx1-mRNA	Ifnb1-mRNA	Nfkbiz-mRNA	Nfil3-mRNA	Tnfsf10-mRNA	Phlpp2-mRNA	Nfatc2-mRNA	H60a-mRNA	Ms4a1-mRNA	Il10ra-mRNA	Ltb-mRNA	Tgfbr2-mRNA	Cxcl9-mRNA	Mapk1-mRNA	Klra8-mRNA	Tnfsf13b-mRNA	Cxcr1-mRNA	Prdm1-mRNA	Irf3-mRNA	Tnfrsf4-mRNA	Cd34-mRNA	Tnfsf18-mRNA	Cxcl1-mRNA	Bax-mRNA	Bcl3-mRNA	Klra5-mRNA	Cd69-mRNA	Ccl4-mRNA	Il12rb1-mRNA	Klra21-mRNA	Ikbke-mRNA	Cd247-mRNA	Pdgfrb-mRNA	Ccr9-mRNA	Il27-mRNA	Itgal-mRNA	Cd1d1-mRNA
Control Ileum 1	5.86559	3.46349	8.42928	9.19336	0.241102	6.17184	5.47632	3.46349	0.241102	3.90407	8.51257	10.7036	5.63342	0.65614	6.92293	6.96902	7.16393	7.97807	3.90407	1.65614	2.97807	3.46349	4.2411	7.71953	3.7436	9.91706	2.35658	4.04846	1.97807	4.7436	3.35658	2.2411	6.73296	2.2411	1.46349	6.07399	5.7436	2.11557	2.46349	1.65614	2.46349	-1.34386	6.9276	3.61034	3.78542	4.95992	1.97807	4.14799	5.58688
Control Ileum 2	6.09075	2.96522	9.76199	9.2371	2.67571	7.31957	5.71524	4.75371	1.50579	4.71524	7.96522	10.4217	6.51701	1.50579	7.14241	6.97339	5.99764	7.28057	4.8981	0.505785	4.14964	4.93205	5.14964	8.82997	4.41268	9.51981	3.59325	4.36377	2.67571	3.75371	4.09075	2.82771	8.36065	2.67571	1.09075	6.4006	5.31314	1.82771	3.09075	2.67571	1.82771	1.82771	6.19229	5.02935	4.20622	5.61431	2.96522	5.06037	6.91518
Control Ileum 3	5.90011	3.31515	8.63708	9.15813	2.40826	6.41949	5.61771	2.86769	1.40826	3.73019	8.76141	10.7012	6.08068	1.73019	7.04488	7.03762	6.80058	8.03397	4.21561	1.99322	4.53754	4.26624	4.90011	8.26313	4.76581	9.49837	3.49572	4.73019	2.57818	5.51678	4.21561	2.86769	7.24115	2.40826	1.99322	6.24115	6.25375	1.99322	2.73019	1.40826	3.1087	0.993221	6.79196	4.65619	4.26624	4.83452	3.1087	4.80058	6.00817
Antibiotics Ileum 1	7.99998	3.54994	10.4891	9.26615	4.20202	7.11763	6.41501	4.74259	2.32755	5.60057	8.9225	11.301	7.42909	2.32755	7.74259	8.61295	5.64948	7.76496	6.06452	0.742589	4.20202	5.32755	5.91251	10.2563	6.41501	10.5818	4.32755	5.95204	3.06452	5.06452	5.91251	4.20202	8.54349	3.06452	3.06452	6.38645	6.02799	2.32755	1.74259	3.06452	4.44303	2.74259	5.74259	6.29718	8.16885	6.3573	4.06452	6.20202	7.89234
Antibiotics Ileum 2	7.53153	4.55425	11.6964	8.44907	2.55425	9.60953	6.64171	6.7637	5.36161	7.80218	9.11649	10.8163	8.44907	1.55425	8.13921	7.8941	6.59864	7.92929	6.87618	3.13921	7.57662	6.46114	7.82104	10.6391	7.64171	10.5229	5.46114	6.98052	4.13921	5.94657	6.01368	4.36161	9.0541	1.55425	5.01368	6.72418	5.55425	3.87618	5.13921	4.55425	5.87618	3.13921	6.68353	6.80218	7.99719	8.704	5.72418	7.38714	7.57662
Antibiotics Ileum 3	6.50802	2.94033	9.49711	9.00949	3.4549	7.4817	5.74769	4.99096	2.4549	5.17737	8.16088	10.191	6.3809	2.71794	7.20979	6.65654	6.41838	6.76233	5.13298	2.13298	4.65654	5.08717	5.52529	8.76597	5.34243	9.95156	2.71794	4.3029	3.3029	3.83342	4.4549	2.71794	7.88117	3.71794	1.13298	5.62483	4.88786	1.71794	2.71794	2.13298	3.71794	0.132977	6.15534	5.62483	5.4549	5.91434	3.13298	5.17737	6.13298
ALL - normalized linear count data	Phlpp1-mRNA	Gzmb-mRNA	Tyrobp-mRNA	Cd9-mRNA	Kir3dl2-mRNA	Cybb-mRNA	Bcl6-mRNA	Ccl22-mRNA	Cr2-mRNA	Cxcr4-mRNA	Irf1-mRNA	App-mRNA	Runx1-mRNA	Ifnb1-mRNA	Nfkbiz-mRNA	Nfil3-mRNA	Tnfsf10-mRNA	Phlpp2-mRNA	Nfatc2-mRNA	H60a-mRNA	Ms4a1-mRNA	Il10ra-mRNA	Ltb-mRNA	Tgfbr2-mRNA	Cxcl9-mRNA	Mapk1-mRNA	Klra8-mRNA	Tnfsf13b-mRNA	Cxcr1-mRNA	Prdm1-mRNA	Irf3-mRNA	Tnfrsf4-mRNA	Cd34-mRNA	Tnfsf18-mRNA	Cxcl1-mRNA	Bax-mRNA	Bcl3-mRNA	Klra5-mRNA	Cd69-mRNA	Ccl4-mRNA	Il12rb1-mRNA	Klra21-mRNA	Ikbke-mRNA	Cd247-mRNA	Pdgfrb-mRNA	Ccr9-mRNA	Il27-mRNA	Itgal-mRNA	Cd1d1-mRNA
Control Ileum 1	58.3068	11.031	344.719	585.432	1.1819	72.0956	44.5181	11.031	1.1819	14.9707	365.206	1667.65	49.6396	1.57586	121.341	125.281	143.403	252.138	14.9707	3.15172	7.8793	11.031	18.9103	210.771	13.3948	966.79	5.12155	16.5465	3.93965	26.7896	10.2431	4.72758	106.371	4.72758	2.75776	67.368	53.5793	4.33362	5.51551	3.15172	5.51551	0.393965	121.735	12.2129	13.7888	31.1232	3.93965	17.7284	48.0637
Control Ileum 2	68.155	7.80943	868.266	603.456	6.38953	159.738	52.5361	26.978	2.83979	26.2681	249.902	1371.62	91.5833	2.83979	141.28	125.661	63.8953	155.479	29.8178	1.4199	17.7487	30.5278	35.4974	455.077	21.2984	734.086	12.0691	20.5885	6.38953	13.489	17.0388	7.09948	328.706	6.38953	2.12984	84.4838	39.7571	3.54974	8.51938	6.38953	3.54974	3.54974	73.1246	32.6576	18.4586	48.9864	7.80943	33.3676	120.691
Control Ileum 3	59.7187	9.95312	398.125	571.309	5.30833	85.5968	49.1021	7.29896	2.65417	13.2708	433.956	1664.83	67.6812	3.31771	132.045	131.381	111.475	262.099	18.5792	3.98125	23.224	19.2427	29.8594	307.22	27.2052	723.26	11.2802	26.5417	5.97187	45.7844	18.5792	7.29896	151.287	5.30833	3.98125	75.6437	76.3073	3.98125	6.63541	2.65417	8.62604	1.99062	110.811	25.2146	19.2427	28.5323	8.62604	27.8687	64.3635
Antibiotics Ileum 1	255.996	11.7122	1437.26	615.729	18.4049	138.874	85.332	26.7708	5.01953	48.5221	485.221	2523.15	172.337	5.01953	214.166	391.523	50.1953	217.513	66.927	1.67318	18.4049	40.1562	60.2343	1223.09	85.332	1532.63	20.0781	61.9075	8.36588	33.4635	60.2343	18.4049	373.118	8.36588	8.36588	83.6588	65.2538	5.01953	3.34635	8.36588	21.7513	6.6927	53.5416	78.6393	287.786	81.9856	16.7318	73.6197	237.591
Antibiotics Ileum 2	185.019	23.4945	3318.6	349.481	5.87362	781.192	99.8516	108.662	41.1154	223.198	555.057	1803.2	349.481	2.93681	281.934	237.882	96.9148	243.755	117.472	8.81044	190.893	88.1044	226.135	1594.69	199.703	1471.34	44.0522	126.283	17.6209	61.673	64.6099	20.5577	531.563	2.93681	32.3049	105.725	46.989	14.6841	35.2417	23.4945	58.7362	8.81044	102.788	111.599	255.503	417.027	52.8626	167.398	190.893
Antibiotics Ileum 3	91.014	7.67588	722.629	515.38	10.9655	178.738	53.7311	31.8001	5.48277	36.1863	286.201	1168.93	83.3381	6.57932	148.035	100.883	85.5312	108.559	35.0897	4.38622	25.2207	33.9932	46.0553	435.332	40.5725	990.188	6.57932	19.738	9.86899	14.2552	21.9311	6.57932	235.759	13.1586	2.19311	49.3449	29.607	3.28966	6.57932	4.38622	13.1586	1.09655	71.276	49.3449	43.8622	60.3105	8.77243	36.1863	70.1795
[truncated: 498 more columns]

## Sheet: Antibiotics_Results
Duodenum, Antibiotic Experiment													Ileum, Antibiotic Experiment
	Log2 fold change	std error (log2)	Lower confidence limit (log2)	Upper confidence limit (log2)	Linear fold change	Lower confidence limit (linear)	Upper confidence limit (linear)	P-value	method	Gene.sets	probe.ID			Log2 fold change	std error (log2)	Lower confidence limit (log2)	Upper confidence limit (log2)	Linear fold change	Lower confidence limit (linear)	Upper confidence limit (linear)	P-value	method	Gene.sets	probe.ID
Fkbp5-mRNA	2.79	0.263	2.28	3.31	6.92	4.84	9.9	0.000448	lm.nb	Immunometabolism	NM_010220.3:2125		Ikbkap-mRNA	1.51	0.201	1.11	1.9	2.84	2.16	3.74	0.00169	loglinear	NF-kB Signaling	NM_026079.3:38
Cdh5-mRNA	3.06	0.291	2.49	3.63	8.35	5.62	12.4	0.000463	lm.nb	Cell Adhesion, Lymphocyte Trafficking	NM_009868.3:1615		Nox1-mRNA	-5.01	0.764	-6.51	-3.51	0.031	0.011	0.0875	0.00279	lm.nb	Oxidative Stress	NM_172203.1:475
Icosl-mRNA	1.88	0.197	1.49	2.26	3.68	2.82	4.81	0.000671	lm.nb	Adaptive Immune System, Cell Adhesion, Lymphocyte Activation	NM_015790.3:349		Cd82-mRNA	-1.32	0.22	-1.75	-0.892	0.4	0.297	0.539	0.00383	lm.nb	Apoptosis	NM_001271430.1:186
Ski-mRNA	1.18	0.126	0.935	1.43	2.27	1.91	2.7	0.000728	loglinear	TGF-b Signaling	NM_011385.2:1210		Sell-mRNA	2.77	0.523	1.75	3.8	6.83	3.35	13.9	0.00611	lm.nb	Adaptive Immune System, Cell Adhesion, Hemostasis, Innate Immune System	NM_001164059.1:664
Tgfb1-mRNA	1.73	0.193	1.35	2.11	3.33	2.56	4.33	0.000858	lm.nb	Cytokine Signaling, Hemostasis, Host-pathogen Interaction, Lymphocyte Activation, TGF-b Signaling, Th17 Differentiation, Treg Differentiation	NM_011577.1:1470		Pdgfrb-mRNA	3.84	0.728	2.42	5.27	14.3	5.34	38.5	0.00617	lm.nb	Cytokine Signaling, Host-pathogen Interaction, Oxidative Stress	NM_008809.1:1185
Cd2-mRNA	1.72	0.193	1.34	2.09	3.29	2.53	4.27	0.000875	loglinear	Cell Adhesion, Hemostasis, Lymphocyte Activation	NM_013486.2:278		Irf7-mRNA	-1.89	0.367	-2.61	-1.17	0.271	0.164	0.446	0.00683	lm.nb	Cytokine Signaling, Hemostasis, Host-pathogen Interaction, Innate Immune System, NLR signaling, TLR Signaling, Transcriptional Regulation, Type I Interferon Signaling, Type II Interferon Signaling	NM_016850.2:705
Cmklr1-mRNA	1.49	0.175	1.14	1.83	2.8	2.21	3.56	0.00105	loglinear	Immunometabolism	NM_008153.3:445		Atm-mRNA	1.3	0.259	0.79	1.81	2.46	1.73	3.49	0.00743	loglinear	Apoptosis, Host-pathogen Interaction, Lymphocyte Activation, NF-kB Signaling	NM_007499.1:7840
Cd99-mRNA	0.839	0.103	0.638	1.04	1.79	1.56	2.06	0.00123	loglinear	Cell Adhesion	NM_025584.2:716		Socs3-mRNA	2.23	0.45	1.35	3.12	4.71	2.56	8.67	0.00765	lm.nb	Adaptive Immune System, Cytokine Signaling, Host-pathogen Interaction, MHC Class I Antigen Presentation, TNF Family Signaling, Type I Interferon Signaling, Type II Interferon Signaling	NM_007707.2:585
Cd244-mRNA	1.51	0.187	1.15	1.88	2.85	2.21	3.68	0.00126	lm.nb	Hemostasis, Lymphocyte Activation	NM_018729.2:262		Tnfaip6-mRNA	2.58	0.538	1.53	3.63	5.98	2.88	12.4	0.00867	lm.nb	Innate Immune System	NM_009398.2:620
Itgb2-mRNA	1.45	0.186	1.09	1.82	2.73	2.12	3.52	0.00147	lm.nb	Adaptive Immune System, Cell Adhesion, Complement System, Cytokine Signaling, Hemostasis, Host-pathogen Interaction, Innate Immune System, Lymphocyte Activation, Lymphocyte Trafficking, Phagocytosis and Degradation, TLR Signaling	NM_008404.4:2542		Il7r-mRNA	3.37	0.706	1.99	4.76	10.4	3.96	27	0.00882	lm.nb	Cytokine Signaling, Lymphocyte Activation	NM_008372.3:1020
Fcer1g-mRNA	1.56	0.215	1.14	1.98	2.96	2.21	3.96	0.00189	lm.nb	Hemostasis, Host-pathogen Interaction, Innate Immune System, Lymphocyte Activation	NM_010185.4:264		Bcl2-mRNA	2.46	0.517	1.45	3.48	5.51	2.73	11.1	0.00887	lm.nb	Apoptosis, Autophagy, Cytokine Signaling, Host-pathogen Interaction, Inflammasomes, Innate Immune System, Lymphocyte Activation, NF-kB Signaling, NLR signaling, Oxidative Stress	NM_009741.3:1844
Ccr2-mRNA	1.39	0.191	1.01	1.76	2.61	2.02	3.39	0.00192	lm.nb	Chemokine Signaling, Cytokine Signaling, Innate Immune System, Lymphocyte Activation	NM_009915.2:2965		C2-mRNA	-1.42	0.303	-2.01	-0.821	0.375	0.248	0.566	0.00954	lm.nb	Complement System, Host-pathogen Interaction, Innate Immune System	NM_013484.2:2359
Tgfbr2-mRNA	1.25	0.174	0.909	1.59	2.38	1.88	3.02	0.00201	lm.nb	Cytokine Signaling, Host-pathogen Interaction, Lymphocyte Activation, TGF-b Signaling, Th17 Differentiation, Treg Differentiation	NM_009371.2:475		Btnl2-mRNA	-2.84	0.608	-4.03	-1.64	0.14	0.0613	0.32	0.00957	lm.nb	Adaptive Immune System, Lymphocyte Activation	NM_079835.2:300
Cfh-mRNA	1.08	0.15	0.782	1.37	2.11	1.72	2.59	0.00201	lm.nb	Complement System, Host-pathogen Interaction, Innate Immune System	NM_009888.3:807		Btnl1-mRNA	-2.53	0.56	-3.62	-1.43	0.174	0.0811	0.372	0.0107	lm.nb	Adaptive Immune System, Lymphocyte Activation	NM_001111094.1:1740
Pdgfrb-mRNA	1.63	0.228	1.18	2.08	3.1	2.27	4.23	0.00202	lm.nb	Cytokine Signaling, Host-pathogen Interaction, Oxidative Stress	NM_008809.1:1185		Lcp2-mRNA	1.74	0.387	0.98	2.5	3.34	1.97	5.64	0.0109	lm.nb	Adaptive Immune System, Hemostasis, Innate Immune System, Lymphocyte Activation, T Cell Receptor Signaling	NM_010696.3:2605
Il7r-mRNA	2.16	0.303	1.57	2.75	4.47	2.96	6.74	0.00205	lm.nb	Cytokine Signaling, Lymphocyte Activation	NM_008372.3:1020		Plau-mRNA	3.42	0.762	1.93	4.92	10.7	3.81	30.2	0.0109	lm.nb	Complement System, Hemostasis, Innate Immune System, NF-kB Signaling	NM_008873.2:1950
Cd40-mRNA	1.07	0.15	0.771	1.36	2.09	1.71	2.57	0.0021	loglinear	Cell Adhesion, Cytokine Signaling, Host-pathogen Interaction, Lymphocyte Activation, NF-kB Signaling, TLR Signaling	NM_011611.2:1425		Icosl-mRNA	2.48	0.563	1.37	3.58	5.57	2.59	12	0.0117	lm.nb	Adaptive Immune System, Cell Adhesion, Lymphocyte Activation	NM_015790.3:349
Notch1-mRNA	0.597	0.0858	0.429	0.765	1.51	1.35	1.7	0.00224	loglinear	Host-pathogen Interaction, Th2 Differentiation	NM_008714.2:1425		Il1r1-mRNA	3.13	0.714	1.73	4.53	8.74	3.31	23.1	0.0119	lm.nb	Cytokine Signaling, Host-pathogen Interaction, NF-kB Signaling, Oxidative Stress, Th17 Differentiation	NM_001123382.1:820
Gata3-mRNA	2.03	0.297	1.45	2.61	4.08	2.73	6.11	0.00241	lm.nb	Cytokine Signaling, Hemostasis, Lymphocyte Activation, Th2 Differentiation, Transcriptional Regulation	NM_008091.3:1943		Il2rb-mRNA	2.99	0.692	1.63	4.34	7.93	3.1	20.3	0.0125	lm.nb	Cytokine Signaling, Hemostasis, Host-pathogen Interaction, Lymphocyte Activation, Th2 Differentiation	NM_008368.3:2365
C4a-mRNA	1.42	0.21	1.01	1.83	2.68	2.02	3.57	0.00245	lm.nb	Complement System, Host-pathogen Interaction, Innate Immune System	NM_011413.2:56		Cd247-mRNA	1.8	0.42	0.98	2.63	3.49	1.97	6.18	0.0127	lm.nb	Host-pathogen Interaction, Lymphocyte Activation, T Cell Receptor Signaling	NM_001113391.2:215
Il18r1-mRNA	1.28	0.189	0.911	1.65	2.43	1.88	3.14	0.00246	lm.nb	Cytokine Signaling, Lymphocyte Activation, TNF Family Signaling	NM_001161842.1:620		Vcam1-mRNA	2.79	0.654	1.51	4.07	6.92	2.85	16.8	0.013	lm.nb	Adaptive Immune System, Cell Adhesion, Cytokine Signaling, Host-pathogen Interaction, Lymphocyte Activation, Lymphocyte Trafficking, NF-kB Signaling, TNF Family Signaling, Type II Interferon Signaling	NM_011693.2:1440
Pdgfb-mRNA	1.29	0.191	0.916	1.67	2.45	1.89	3.17	0.00251	loglinear	Cytokine Signaling, Hemostasis, Host-pathogen Interaction	NM_011057.3:2325		Ceacam1-mRNA	-2.24	0.528	-3.28	-1.21	0.211	0.103	0.433	0.0132	lm.nb	Hemostasis, Innate Immune System, Lymphocyte Activation	NM_001039185.1:294
Pecam1-mRNA	1.85	0.274	1.31	2.38	3.59	2.48	5.21	0.00252	lm.nb	Cell Adhesion, Hemostasis, Host-pathogen Interaction, Innate Immune System, Lymphocyte Trafficking	NM_008816.2:1100		Hcst-mRNA	2.76	0.652	1.48	4.04	6.78	2.8	16.4	0.0133	lm.nb	Adaptive Immune System, Lymphocyte Activation	NM_011827.3:166
Cd83-mRNA	1.4	0.209	0.994	1.81	2.64	1.99	3.51	0.00255	lm.nb	Lymphocyte Activation	NM_009856.2:1624		Cd83-mRNA	2.17	0.512	1.16	3.17	4.49	2.24	9	0.0134	lm.nb	Lymphocyte Activation	NM_009856.2:1624
Ets1-mRNA	1.69	0.253	1.19	2.18	3.22	2.28	4.54	0.00263	lm.nb	Host-pathogen Interaction, Oxidative Stress, Transcriptional Regulation	NM_001038642.1:740		Jak3-mRNA	2.26	0.539	1.21	3.32	4.8	2.31	9.99	0.0137	lm.nb	Chemokine Signaling, Cytokine Signaling, Hemostasis, Host-pathogen Interaction, Lymphocyte Activation, Th17 Differentiation, Th2 Differentiation	NM_010589.5:145
Ptpn22-mRNA	1.75	0.265	1.23	2.27	3.37	2.35	4.83	0.0027	lm.nb	Adaptive Immune System, Lymphocyte Activation, T Cell Receptor Signaling	NM_008979.1:1203		Tnfrsf1b-mRNA	2.64	0.634	1.4	3.89	6.25	2.64	14.8	0.014	lm.nb	Cytokine Signaling, Innate Immune System, TNF Family Signaling	NM_011610.3:3270
Smad5-mRNA	0.763	0.115	0.537	0.989	1.7	1.45	1.99	0.00272	loglinear	TGF-b Signaling	NM_008541.2:2630		Fkbp5-mRNA	2	0.483	1.06	2.95	4.01	2.08	7.73	0.0142	lm.nb	Immunometabolism	NM_010220.3:2125
Cd6-mRNA	2.37	0.361	1.67	3.08	5.18	3.18	8.46	0.00276	loglinear	Cell Adhesion, Lymphocyte Activation	NM_001037801.2:1315		Cdh5-mRNA	3.88	0.939	2.04	5.72	14.8	4.12	52.9	0.0144	lm.nb	Cell Adhesion, Lymphocyte Trafficking	NM_009868.3:1615
Bst2-mRNA	1.05	0.16	0.734	1.36	2.07	1.66	2.57	0.0028	loglinear	Cytokine Signaling, Innate Immune System, Lymphocyte Activation, Type I Interferon Signaling	NM_198095.2:468		C1qbp-mRNA	0.748	0.182	0.392	1.1	1.68	1.31	2.15	0.0147	lm.nb	Complement System, Hemostasis, Host-pathogen Interaction	NM_007573.2:630
Tnfsf13b-mRNA	1.67	0.256	1.17	2.17	3.19	2.25	4.51	0.00282	lm.nb	Cytokine Signaling, Lymphocyte Activation, NF-kB Signaling	NM_033622.1:225		Cd48-mRNA	2.62	0.64	1.37	3.88	6.17	2.58	14.7	0.0148	lm.nb	Hemostasis, Lymphocyte Activation	NM_007649.4:30
Hlx-mRNA	1.52	0.233	1.06	1.98	2.87	2.09	3.93	0.00285	lm.nb	Lymphocyte Activation, Transcriptional Regulation	NM_008250.2:1825		Ccr10-mRNA	1.87	0.458	0.976	2.77	3.67	1.97	6.83	0.015	lm.nb	Chemokine Signaling, Cytokine Signaling	NM_007721.4:1480
Itgax-mRNA	1.83	0.282	1.28	2.38	3.55	2.42	5.21	0.0029	lm.nb	Cell Adhesion, Complement System, Cytokine Signaling, Hemostasis, Host-pathogen Interaction, Innate Immune System	NM_021334.2:3773		Ncam1-mRNA	2.62	0.643	1.36	3.88	6.16	2.57	14.8	0.0151	lm.nb	Cell Adhesion, Cytokine Signaling, Type II Interferon Signaling	NM_001113204.1:740
Il6ra-mRNA	1.24	0.192	0.863	1.62	2.36	1.82	3.06	0.00295	lm.nb	Cytokine Signaling, Th17 Differentiation	NM_010559.2:2825		Pecam1-mRNA	2.86	0.702	1.49	4.24	7.28	2.8	18.9	0.0151	lm.nb	Cell Adhesion, Hemostasis, Host-pathogen Interaction, Innate Immune System, Lymphocyte Trafficking	NM_008816.2:1100
Ccl8-mRNA	1.85	0.286	1.29	2.41	3.6	2.44	5.31	0.00297	lm.nb	Chemokine Signaling, Cytokine Signaling	NM_021443.2:150		Abcb1a-mRNA	-2.36	0.584	-3.51	-1.22	0.194	0.088	0.429	0.0155	lm.nb	Immunometabolism	NM_011076.1:2600
Ikzf1-mRNA	1.53	0.241	1.06	2.01	2.9	2.09	4.02	0.00313	lm.nb	Lymphocyte Activation, Transcriptional Regulation	NM_001025597.1:4420		Cd86-mRNA	2.17	0.537	1.12	3.22	4.51	2.17	9.34	0.0155	lm.nb	Adaptive Immune System, Cell Adhesion, Cytokine Signaling, Lymphocyte Activation, TLR Signaling	NM_019388.3:251
Cd48-mRNA	1.78	0.282	1.23	2.33	3.44	2.34	5.04	0.00322	lm.nb	Hemostasis, Lymphocyte Activation	NM_007649.4:30		Phlpp1-mRNA	1.51	0.379	0.765	2.25	2.84	1.7	4.76	0.0164	lm.nb	Treg Differentiation	NM_133821.3:3246
Batf-mRNA	1.02	0.163	0.703	1.34	2.03	1.63	2.54	0.00331	loglinear	Cytokine Signaling, Lymphocyte Activation, Transcriptional Regulation	NM_016767.2:750		Ifit2-mRNA	1.73	0.439	0.875	2.59	3.33	1.83	6.04	0.0168	lm.nb	Cytokine Signaling, Type I Interferon Signaling	NM_008332.2:230
Serping1-mRNA	1.48	0.239	1.01	1.95	2.8	2.02	3.87	0.00343	lm.nb	Complement System, Hemostasis, Host-pathogen Interaction, Innate Immune System	NM_009776.3:1480		Btla-mRNA	3.53	0.898	1.77	5.29	11.5	3.4	39	0.0172	lm.nb	Adaptive Immune System, Lymphocyte Activation	NM_177584.3:2050
Cd97-mRNA	1.59	0.26	1.08	2.1	3.01	2.11	4.28	0.00361	lm.nb	Innate Immune System	NM_011925.1:1975		Cd97-mRNA	2.43	0.619	1.22	3.64	5.39	2.32	12.5	0.0172	lm.nb	Innate Immune System	NM_011925.1:1975
Il2ra-mRNA	2.42	0.398	1.64	3.2	5.36	3.12	9.21	0.00369	lm.nb	Cytokine Signaling, Hemostasis, Host-pathogen Interaction, Lymphocyte Activation, Th2 Differentiation	NM_008367.2:325		Cdkn1a-mRNA	-1.16	0.297	-1.75	-0.582	0.446	0.298	0.668	0.0173	lm.nb	Cytokine Signaling, Host-pathogen Interaction, Lymphocyte Activation	NM_007669.4:1670
Jak3-mRNA	2.1	0.348	1.41	2.78	4.27	2.66	6.86	0.00384	loglinear	Chemokine Signaling, Cytokine Signaling, Hemostasis, Host-pathogen Interaction, Lymphocyte Activation, Th17 Differentiation, Th2 Differentiation	NM_010589.5:145		Ifngr2-mRNA	-1.12	0.287	-1.69	-0.561	0.459	0.311	0.678	0.0174	lm.nb	Cytokine Signaling, Host-pathogen Interaction, Lymphocyte Activation, Th1 Differentiation, Type II Interferon Signaling	NM_008338.3:797
Cd74-mRNA	1.77	0.295	1.19	2.34	3.4	2.28	5.08	0.00393	lm.nb	Adaptive Immune System, Hemostasis, Host-pathogen Interaction, Lymphocyte Activation, MHC Class II Antigen Presentation	NM_001042605.1:391		Hif1a-mRNA	1.14	0.292	0.565	1.71	2.2	1.48	3.27	0.0176	lm.nb	Autophagy, Cytokine Signaling, Oxidative Stress, Th17 Differentiation, Transcriptional Regulation	NM_010431.1:2335
Ccrl2-mRNA	1.16	0.195	0.782	1.55	2.24	1.72	2.92	0.00395	loglinear	Chemokine Signaling	NM_017466.4:655		Cd80-mRNA	1.98	0.509	0.978	2.97	3.93	1.97	7.85	0.0178	lm.nb	Adaptive Immune System, Cell Adhesion, Cytokine Signaling, Lymphocyte Activation, TLR Signaling	NM_009855.2:210
Gpr183-mRNA	1.38	0.233	0.926	1.84	2.61	1.9	3.58	0.00406	lm.nb	Lymphocyte Activation	NM_183031.2:238		Smad5-mRNA	1.41	0.364	0.698	2.13	2.66	1.62	4.37	0.0179	lm.nb	TGF-b Signaling	NM_008541.2:2630
Ccr9-mRNA	1.7	0.292	1.13	2.27	3.25	2.19	4.84	0.00429	lm.nb	Chemokine Signaling, Cytokine Signaling	NM_009913.6:820		Klrk1-mRNA	2.38	0.615	1.17	3.58	5.19	2.25	12	0.0181	lm.nb	Adaptive Immune System, Host-pathogen Interaction, Lymphocyte Activation	NM_001083322.1:144
Ccl11-mRNA	2.37	0.409	1.57	3.18	5.19	2.98	9.04	0.00437	lm.nb	Chemokine Signaling, Cytokine Signaling	NM_011330.3:430		Cxcl9-mRNA	2.54	0.659	1.25	3.83	5.82	2.38	14.2	0.0182	lm.nb	Chemokine Signaling, Cytokine Signaling	NM_008599.2:40
Cd86-mRNA	1.58	0.275	1.05	2.12	3	2.06	4.36	0.00451	lm.nb	Adaptive Immune System, Cell Adhesion, Cytokine Signaling, Lymphocyte Activation, TLR Signaling	NM_019388.3:251		Il6ra-mRNA	2.69	0.699	1.32	4.06	6.47	2.5	16.7	0.0183	lm.nb	Cytokine Signaling, Th17 Differentiation	NM_010559.2:2825
Ptafr-mRNA	0.866	0.151	0.571	1.16	1.82	1.49	2.24	0.00455	loglinear	Cytokine Signaling, Host-pathogen Interaction, Innate Immune System, Type II Interferon Signaling	NM_001081211.1:1685		Fcer1g-mRNA	2.21	0.574	1.08	3.33	4.62	2.12	10.1	0.0183	lm.nb	Hemostasis, Host-pathogen Interaction, Innate Immune System, Lymphocyte Activation	NM_010185.4:264
Ccbp2-mRNA	1.78	0.311	1.17	2.39	3.43	2.25	5.23	0.00462	loglinear	Chemokine Signaling	NM_021609.3:1765		Il1rl1-mRNA	3.15	0.821	1.54	4.76	8.9	2.92	27.2	0.0185	lm.nb	Cytokine Signaling	NM_001025602.2:815
Il1rl2-mRNA	1.5	0.262	0.984	2.01	2.82	1.98	4.03	0.00463	lm.nb	Cytokine Signaling, Lymphocyte Activation	NM_133193.3:860		Tnfaip3-mRNA	1.09	0.287	0.532	1.66	2.13	1.45	3.15	0.0189	lm.nb	Host-pathogen Interaction, Innate Immune System, Lymphocyte Activation, NF-kB Signaling, NLR signaling, Oxidative Stress, TNF Family Signaling	NM_009397.2:232
Irak3-mRNA	0.407	0.0715	0.267	0.548	1.33	1.2	1.46	0.00469	loglinear	Cytokine Signaling, Innate Immune System, TLR Signaling	NM_028679.3:921		Notch1-mRNA	1.98	0.53	0.938	3.02	3.94	1.92	8.09	0.0203	lm.nb	Host-pathogen Interaction, Th2 Differentiation	NM_008714.2:1425
C1ra-mRNA	1.77	0.311	1.16	2.38	3.41	2.23	5.2	0.0047	lm.nb	Complement System, Host-pathogen Interaction, Innate Immune System	NM_023143.3:1923		Ptprc-mRNA	2.59	0.695	1.23	3.95	6.02	2.34	15.5	0.0204	lm.nb	Adaptive Immune System, Cell Adhesion, Innate Immune System, Lymphocyte Activation, T Cell Receptor Signaling	NM_011210.3:2320
Il1r1-mRNA	1.95	0.344	1.28	2.62	3.86	2.42	6.16	0.00478	lm.nb	Cytokine Signaling, Host-pathogen Interaction, NF-kB Signaling, Oxidative Stress, Th17 Differentiation	NM_001123382.1:820		Cd2-mRNA	2.57	0.692	1.21	3.92	5.92	2.31	15.2	0.0207	lm.nb	Cell Adhesion, Hemostasis, Lymphocyte Activation	NM_013486.2:278
Map4k2-mRNA	1.15	0.203	0.751	1.55	2.22	1.68	2.92	0.0048	lm.nb	TNF Family Signaling	NM_009006.2:666		Il17ra-mRNA	-1.08	0.291	-1.65	-0.507	0.474	0.32	0.704	0.0208	lm.nb	Cytokine Signaling	NM_008359.1:312
Stat3-mRNA	0.605	0.108	0.392	0.817	1.52	1.31	1.76	0.00505	loglinear	Chemokine Signaling, Cytokine Signaling, Host-pathogen Interaction, Th17 Differentiation, Transcriptional Regulation, Treg Differentiation	NM_213659.2:2130		Map4k4-mRNA	1.27	0.343	0.596	1.94	2.41	1.51	3.84	0.0209	lm.nb	TNF Family Signaling	NM_008696.2:3425
Tnfrsf17-mRNA	2.19	0.394	1.41	2.96	4.55	2.66	7.77	0.00517	lm.nb	Cytokine Signaling	NM_011608.1:140		Tgfb1-mRNA	2.37	0.643	1.11	3.63	5.18	2.16	12.4	0.021	lm.nb	Cytokine Signaling, Hemostasis, Host-pathogen Interaction, Lymphocyte Activation, TGF-b Signaling, Th17 Differentiation, Treg Differentiation	NM_011577.1:1470
Ifngr1-mRNA	0.923	0.167	0.595	1.25	1.9	1.51	2.38	0.00527	lm.nb	Cytokine Signaling, Host-pathogen Interaction, Lymphocyte Activation, Th1 Differentiation, Type II Interferon Signaling	NM_010511.2:985		Il1rl2-mRNA	2.32	0.637	1.07	3.57	5	2.1	11.9	0.0219	lm.nb	Cytokine Signaling, Lymphocyte Activation	NM_133193.3:860
Ptprc-mRNA	1.74	0.315	1.12	2.35	3.33	2.17	5.11	0.00531	lm.nb	Adaptive Immune System, Cell Adhesion, Innate Immune System, Lymphocyte Activation, T Cell Receptor Signaling	NM_011210.3:2320		Lck-mRNA	2.55	0.701	1.17	3.92	5.84	2.25	15.2	0.0221	lm.nb	Adaptive Immune System, Cytokine Signaling, Hemostasis, Host-pathogen Interaction, Innate Immune System, Lymphocyte Activation, NF-kB Signaling, T Cell Receptor Signaling	NM_010693.2:1180
Cxcl13-mRNA	2.89	0.526	1.86	3.93	7.43	3.64	15.2	0.00533	lm.nb	Chemokine Signaling, Cytokine Signaling	NM_018866.2:551		Mapk1-mRNA	0.713	0.196	0.328	1.1	1.64	1.26	2.14	0.0221	lm.nb	Apoptosis, Autophagy, B cell Receptor Signaling, Chemokine Signaling, Cytokine Signaling, Hemostasis, Host-pathogen Interaction, Innate Immune System, Lymphocyte Activation, NLR signaling, T Cell Receptor Signaling, TGF-b Signaling, TLR Signaling, TNF Family Signaling	NM_011949.3:1210
Tnfrsf1b-mRNA	1.26	0.228	0.808	1.7	2.39	1.75	3.26	0.00534	lm.nb	Cytokine Signaling, Innate Immune System, TNF Family Signaling	NM_011610.3:3270		Irak4-mRNA	-0.497	0.137	-0.766	-0.229	0.708	0.588	0.853	0.0222	loglinear	Cytokine Signaling, Host-pathogen Interaction, Innate Immune System, NF-kB Signaling, NLR signaling, TLR Signaling	NM_029926.5:250
Ahr-mRNA	1.09	0.201	0.7	1.49	2.14	1.62	2.81	0.00556	lm.nb	Immunometabolism, Lymphocyte Activation, Th17 Differentiation, Transcriptional Regulation	NM_013464.4:1327		Msr1-mRNA	2.35	0.651	1.07	3.62	5.1	2.11	12.3	0.0225	lm.nb	Phagocytosis and Degradation	NM_001113326.1:555
Il17rb-mRNA	1.51	0.279	0.965	2.06	2.85	1.95	4.17	0.00563	loglinear	Cytokine Signaling	NM_019583.3:285		Bid-mRNA	-0.911	0.253	-1.41	-0.416	0.532	0.377	0.749	0.0226	lm.nb	Apoptosis, Host-pathogen Interaction, Lymphocyte Activation	NM_007544.3:1307
Ifngr2-mRNA	-0.694	0.129	-0.946	-0.442	0.618	0.519	0.736	0.0057	lm.nb	Cytokine Signaling, Host-pathogen Interaction, Lymphocyte Activation, Th1 Differentiation, Type II Interferon Signaling	NM_008338.3:797		Tgfbr1-mRNA	1.34	0.373	0.614	2.08	2.54	1.53	4.22	0.0226	lm.nb	Cytokine Signaling, Host-pathogen Interaction, TGF-b Signaling, Th17 Differentiation, Treg Differentiation	NM_009370.2:4425
Cxcl12-mRNA	1.43	0.265	0.911	1.95	2.69	1.88	3.86	0.0057	lm.nb	Chemokine Signaling, Cytokine Signaling, Lymphocyte Trafficking, NF-kB Signaling	NM_021704.3:259		Il13-mRNA	1.77	0.491	0.806	2.73	3.41	1.75	6.64	0.0228	lm.nb	Cytokine Signaling, Host-pathogen Interaction, Lymphocyte Activation, Th2 Differentiation	NM_008355.2:425
Csf2rb-mRNA	2.1	0.389	1.34	2.86	4.28	2.53	7.27	0.00571	lm.nb	Apoptosis, Cytokine Signaling, Hemostasis	NM_007780.4:4185		Pdgfb-mRNA	2.39	0.668	1.08	3.7	5.25	2.12	13	0.0231	lm.nb	Cytokine Signaling, Hemostasis, Host-pathogen Interaction	NM_011057.3:2325
H2-DMb2-mRNA	2.14	0.407	1.34	2.94	4.41	2.54	7.67	0.00626	lm.nb	Adaptive Immune System, Cell Adhesion, Host-pathogen Interaction, Lymphocyte Activation, MHC Class II Antigen Presentation, Phagocytosis and Degradation	NM_010388.4:195		Ets1-mRNA	2.16	0.604	0.978	3.34	4.47	1.97	10.2	0.0231	lm.nb	Host-pathogen Interaction, Oxidative Stress, Transcriptional Regulation	NM_001038642.1:740
Tyrobp-mRNA	1.46	0.279	0.916	2.01	2.76	1.89	4.03	0.00634	lm.nb	Adaptive Immune System, Innate Immune System, Lymphocyte Activation	NM_011662.2:130		Mif-mRNA	0.823	0.23	0.372	1.27	1.77	1.29	2.42	0.0232	lm.nb	Cytokine Signaling, Hemostasis, Innate Immune System, Lymphocyte Activation	NM_010798.2:373
Ciita-mRNA	1.76	0.337	1.1	2.42	3.39	2.14	5.35	0.00643	lm.nb	Cytokine Signaling, Host-pathogen Interaction, Type II Interferon Signaling	NM_007575.2:3988		Smad3-mRNA	1.17	0.333	0.518	1.82	2.25	1.43	3.54	0.0246	lm.nb	Cytokine Signaling, Host-pathogen Interaction, Lymphocyte Activation, TGF-b Signaling, Th17 Differentiation, Treg Differentiation	NM_016769.3:1845
Fyn-mRNA	1.68	0.322	1.05	2.31	3.2	2.07	4.95	0.00646	lm.nb	Adaptive Immune System, B cell Receptor Signaling, Cytokine Signaling, Hemostasis, Host-pathogen Interaction, Innate Immune System, Lymphocyte Activation, T Cell Receptor Signaling	NM_008054.2:1030		Itgb2-mRNA	1.98	0.565	0.871	3.08	3.94	1.83	8.48	0.0249	lm.nb	Adaptive Immune System, Cell Adhesion, Complement System, Cytokine Signaling, Hemostasis, Host-pathogen Interaction, Innate Immune System, Lymphocyte Activation, Lymphocyte Trafficking, Phagocytosis and Degradation, TLR Signaling	NM_008404.4:2542
Zap70-mRNA	1.82	0.357	1.12	2.52	3.53	2.17	5.73	0.007	loglinear	Adaptive Immune System, Lymphocyte Activation, NF-kB Signaling, T Cell Receptor Signaling	NM_009539.2:1030		Itgax-mRNA	2.47	0.706	1.09	3.85	5.54	2.12	14.4	0.0249	lm.nb	Cell Adhesion, Complement System, Cytokine Signaling, Hemostasis, Host-pathogen Interaction, Innate Immune System	NM_021334.2:3773
C1qb-mRNA	1.71	0.337	1.05	2.38	3.28	2.07	5.19	0.00708	lm.nb	Complement System, Host-pathogen Interaction, Innate Immune System	NM_009777.2:865		Itga5-mRNA	2.39	0.687	1.04	3.74	5.24	2.06	13.3	0.0254	lm.nb	Hemostasis, Host-pathogen Interaction, Phagocytosis and Degradation	NM_010577.3:2446
Cd163-mRNA	1.44	0.285	0.884	2	2.72	1.85	4.01	0.00719	lm.nb	Phagocytosis and Degradation	NM_053094.2:3225		Cd74-mRNA	2.12	0.61	0.925	3.32	4.35	1.9	9.96	0.0254	lm.nb	Adaptive Immune System, Hemostasis, Host-pathogen Interaction, Lymphocyte Activation, MHC Class II Antigen Presentation	NM_001042605.1:391
Card9-mRNA	1.78	0.354	1.08	2.47	3.43	2.12	5.54	0.00735	lm.nb	Host-pathogen Interaction, Innate Immune System, NLR signaling	NM_001037747.1:1227		Nfatc2-mRNA	1.84	0.53	0.802	2.88	3.58	1.74	7.35	0.0255	lm.nb	Adaptive Immune System, B cell Receptor Signaling, Host-pathogen Interaction, Innate Immune System, Lymphocyte Activation, T Cell Receptor Signaling, Transcriptional Regulation	NM_001037177.1:1559
Vcam1-mRNA	1.42	0.286	0.861	1.98	2.68	1.82	3.95	0.00765	loglinear	Adaptive Immune System, Cell Adhesion, Cytokine Signaling, Host-pathogen Interaction, Lymphocyte Activation, Lymphocyte Trafficking, NF-kB Signaling, TNF Family Signaling, Type II Interferon Signaling	NM_011693.2:1440		Tgfbr2-mRNA	1.74	0.502	0.758	2.73	3.35	1.69	6.62	0.0256	lm.nb	Cytokine Signaling, Host-pathogen Interaction, Lymphocyte Activation, TGF-b Signaling, Th17 Differentiation, Treg Differentiation	NM_009371.2:475
Fn1-mRNA	1.11	0.223	0.671	1.55	2.16	1.59	2.92	0.00765	lm.nb	Cytokine Signaling, Hemostasis, Host-pathogen Interaction, Oxidative Stress	NM_010233.1:2627		Tlr4-mRNA	1.22	0.352	0.53	1.91	2.33	1.44	3.76	0.0257	lm.nb	Adaptive Immune System, Apoptosis, Host-pathogen Interaction, Innate Immune System, Lymphocyte Activation, MHC Class I Antigen Presentation, NF-kB Signaling, NLR signaling, Phagocytosis and Degradation, TLR Signaling	NM_021297.2:2510
Tgfb3-mRNA	0.865	0.176	0.52	1.21	1.82	1.43	2.31	0.00795	lm.nb	Cytokine Signaling, Hemostasis, Host-pathogen Interaction, TGF-b Signaling	NM_009368.2:2410		Lilrb3-mRNA	2.28	0.657	0.987	3.56	4.84	1.98	11.8	0.0258	lm.nb	Adaptive Immune System, B cell Receptor Signaling	NM_011095.2:2040
Cfp-mRNA	1.34	0.273	0.805	1.87	2.53	1.75	3.67	0.00799	lm.nb	Complement System, Host-pathogen Interaction, Innate Immune System	NM_008823.3:1107		Ptgs2-mRNA	2.84	0.821	1.23	4.45	7.16	2.35	21.8	0.0258	lm.nb	Cytokine Signaling, Host-pathogen Interaction, Immunometabolism, NF-kB Signaling, Oxidative Stress, TNF Family Signaling	NM_011198.3:675
H2-Ob-mRNA	1.18	0.24	0.706	1.65	2.26	1.63	3.13	0.00801	lm.nb	Adaptive Immune System, Cell Adhesion, Host-pathogen Interaction, MHC Class II Antigen Presentation, Phagocytosis and Degradation	NM_010389.3:1205		Cd244-mRNA	1.86	0.538	0.807	2.92	3.64	1.75	7.56	0.0258	lm.nb	Hemostasis, Lymphocyte Activation	NM_018729.2:262
H2-Ab1-mRNA	1.81	0.371	1.09	2.54	3.51	2.12	5.82	0.00813	lm.nb	Adaptive Immune System, Cell Adhesion, Cytokine Signaling, Host-pathogen Interaction, Lymphocyte Activation, MHC Class II Antigen Presentation, Phagocytosis and Degradation, T Cell Receptor Signaling, Type II Interferon Signaling	NM_207105.2:164		Tcf4-mRNA	1.54	0.446	0.665	2.41	2.91	1.59	5.33	0.026	lm.nb	Transcriptional Regulation	NM_013685.1:3045
Il2rg-mRNA	1.6	0.329	0.959	2.25	3.04	1.94	4.75	0.00817	lm.nb	Cytokine Signaling, Hemostasis, Host-pathogen Interaction, Th17 Differentiation, Th2 Differentiation	NM_013563.3:1226		C4a-mRNA	1.83	0.53	0.789	2.87	3.55	1.73	7.3	0.0261	lm.nb	Complement System, Host-pathogen Interaction, Innate Immune System	NM_011413.2:56
Ccr6-mRNA	2.24	0.461	1.33	3.14	4.71	2.52	8.82	0.00831	lm.nb	Chemokine Signaling, Cytokine Signaling, Innate Immune System	NM_001190333.1:660		Il2ra-mRNA	2.35	0.681	1.01	3.68	5.08	2.02	12.8	0.0261	lm.nb	Cytokine Signaling, Hemostasis, Host-pathogen Interaction, Lymphocyte Activation, Th2 Differentiation	NM_008367.2:325
Il6st-mRNA	0.848	0.175	0.505	1.19	1.8	1.42	2.28	0.00837	lm.nb	Cytokine Signaling, Lymphocyte Activation, Th17 Differentiation	NM_010560.2:2325		Lilrb4-mRNA	2.07	0.603	0.892	3.26	4.21	1.86	9.56	0.0263	lm.nb	Adaptive Immune System	NM_013532.2:1262
Psmc2-mRNA	0.625	0.129	0.371	0.878	1.54	1.29	1.84	0.00846	lm.nb	Adaptive Immune System, Apoptosis, B cell Receptor Signaling, Cytokine Signaling, Host-pathogen Interaction, Immunometabolism, Innate Immune System, MHC Class I Antigen Presentation, NF-kB Signaling, T Cell Receptor Signaling	NM_011188.3:654		Cd4-mRNA	2.37	0.69	1.02	3.72	5.18	2.03	13.2	0.0264	lm.nb	Adaptive Immune System, Cell Adhesion, Cytokine Signaling, Innate Immune System, Lymphocyte Activation, T Cell Receptor Signaling	NM_013488.2:950
Ncf4-mRNA	2.1	0.439	1.24	2.96	4.27	2.35	7.76	0.0088	lm.nb	Adaptive Immune System, Host-pathogen Interaction, Innate Immune System, Lymphocyte Trafficking, MHC Class I Antigen Presentation, Phagocytosis and Degradation	NM_008677.2:741		Ccl19-mRNA	2.85	0.83	1.23	4.48	7.22	2.34	22.3	0.0264	lm.nb	Chemokine Signaling, Cytokine Signaling, Lymphocyte Activation, NF-kB Signaling, Oxidative Stress	NM_011888.2:465
Msr1-mRNA	2.24	0.471	1.32	3.17	4.74	2.5	8.98	0.00885	lm.nb	Phagocytosis and Degradation	NM_001113326.1:555		Serping1-mRNA	2.09	0.612	0.887	3.29	4.25	1.85	9.76	0.0271	lm.nb	Complement System, Hemostasis, Host-pathogen Interaction, Innate Immune System	NM_009776.3:1480
Arhgdib-mRNA	1.35	0.284	0.788	1.9	2.54	1.73	3.74	0.00911	lm.nb	Apoptosis, Lymphocyte Trafficking	NM_007486.4:280		Cx3cr1-mRNA	2.28	0.668	0.967	3.59	4.85	1.95	12	0.0271	lm.nb	Chemokine Signaling, Cytokine Signaling	NM_009987.3:2696
Irf5-mRNA	1.81	0.383	1.06	2.55	3.49	2.08	5.88	0.00919	lm.nb	Cytokine Signaling, TLR Signaling, Transcriptional Regulation, Type I Interferon Signaling, Type II Interferon Signaling	NM_012057.3:1826		Hlx-mRNA	2.59	0.762	1.1	4.08	6.02	2.14	16.9	0.0273	lm.nb	Lymphocyte Activation, Transcriptional Regulation	NM_008250.2:1825
Itga4-mRNA	1.58	0.335	0.921	2.23	2.98	1.89	4.7	0.00922	lm.nb	Adaptive Immune System, Cell Adhesion, Hemostasis, Host-pathogen Interaction, Lymphocyte Activation, Lymphocyte Trafficking	NM_010576.3:6600		Entpd1-mRNA	1.99	0.588	0.837	3.14	3.97	1.79	8.84	0.0277	lm.nb	Host-pathogen Interaction, Immunometabolism	NM_009848.3:170
Pou2f2-mRNA	1.07	0.228	0.627	1.52	2.11	1.54	2.87	0.00924	lm.nb	Lymphocyte Activation, Transcriptional Regulation	NM_001163554.1:2422		Dpp4-mRNA	-1.49	0.441	-2.35	-0.626	0.356	0.196	0.648	0.0278	lm.nb	Lymphocyte Activation	NM_001159543.1:1303
Pdcd1-mRNA	4.17	0.892	2.42	5.92	18	5.36	60.4	0.00947	lm.nb	Adaptive Immune System, Cell Adhesion, Lymphocyte Activation, T Cell Receptor Signaling	NM_008798.1:1134		Ahr-mRNA	2.01	0.594	0.843	3.17	4.02	1.79	9.02	0.0278	lm.nb	Immunometabolism, Lymphocyte Activation, Th17 Differentiation, Transcriptional Regulation	NM_013464.4:1327
Fcgr2b-mRNA	1.13	0.241	0.654	1.6	2.18	1.57	3.03	0.00953	lm.nb	Adaptive Immune System, B cell Receptor Signaling, Host-pathogen Interaction, Phagocytosis and Degradation	NM_001077189.1:1225		Ccl25-mRNA	-1.51	0.448	-2.38	-0.629	0.352	0.192	0.646	0.0281	lm.nb	Chemokine Signaling, Cytokine Signaling	NM_009138.3:626
Rae1-mRNA	0.299	0.0644	0.173	0.425	1.23	1.13	1.34	0.00973	loglinear	Cytokine Signaling, Host-pathogen Interaction, Immunometabolism	NM_175112.5:1485		Trp53-mRNA	1.38	0.41	0.575	2.18	2.6	1.49	4.54	0.0282	lm.nb	Apoptosis, Cytokine Signaling, Hemostasis, Host-pathogen Interaction, Oxidative Stress, Transcriptional Regulation	NM_011640.1:1835
Btla-mRNA	2.2	0.476	1.27	3.14	4.61	2.41	8.8	0.00981	lm.nb	Adaptive Immune System, Lymphocyte Activation	NM_177584.3:2050		Fyn-mRNA	2.34	0.697	0.977	3.71	5.07	1.97	13.1	0.0282	lm.nb	Adaptive Immune System, B cell Receptor Signaling, Cytokine Signaling, Hemostasis, Host-pathogen Interaction, Innate Immune System, Lymphocyte Activation, T Cell Receptor Signaling	NM_008054.2:1030
H2-Aa-mRNA	2.05	0.442	1.18	2.91	4.13	2.27	7.53	0.00983	lm.nb	Adaptive Immune System, Cell Adhesion, Cytokine Signaling, Host-pathogen Interaction, Lymphocyte Activation, MHC Class II Antigen Presentation, Phagocytosis and Degradation, T Cell Receptor Signaling, Type II Interferon Signaling	NM_010378.2:450		Gata3-mRNA	2.37	0.708	0.984	3.76	5.17	1.98	13.5	0.0286	lm.nb	Cytokine Signaling, Hemostasis, Lymphocyte Activation, Th2 Differentiation, Transcriptional Regulation	NM_008091.3:1943
Btk-mRNA	2.01	0.436	1.15	2.86	4.02	2.22	7.27	0.01	loglinear	Adaptive Immune System, B cell Receptor Signaling, Innate Immune System, Lymphocyte Activation, MHC Class I Antigen Presentation, NF-kB Signaling, TLR Signaling	NM_013482.2:2255		Cd81-mRNA	1	0.299	0.415	1.59	2	1.33	3	0.0286	lm.nb	Adaptive Immune System, B cell Receptor Signaling, Complement System, Host-pathogen Interaction, Innate Immune System, Lymphocyte Activation	NM_133655.2:575
Lair1-mRNA	2.26	0.492	1.3	3.23	4.8	2.46	9.37	0.0101	lm.nb	Adaptive Immune System, Innate Immune System	NM_001113474.1:1865		Traf6-mRNA	0.567	0.169	0.235	0.899	1.48	1.18	1.86	0.0287	lm.nb	Adaptive Immune System, Autophagy, Cytokine Signaling, Host-pathogen Interaction, Innate Immune System, Lymphocyte Activation, NF-kB Signaling, NLR signaling, T Cell Receptor Signaling, TLR Signaling	NM_009424.2:980
Prdm1-mRNA	1.22	0.267	0.7	1.75	2.33	1.62	3.35	0.0102	lm.nb	Lymphocyte Activation	NM_007548.3:1440		H2-Ab1-mRNA	1.99	0.599	0.82	3.17	3.98	1.77	8.98	0.0291	lm.nb	Adaptive Immune System, Cell Adhesion, Cytokine Signaling, Host-pathogen Interaction, Lymphocyte Activation, MHC Class II Antigen Presentation, Phagocytosis and Degradation, T Cell Receptor Signaling, Type II Interferon Signaling	NM_207105.2:164
Traf6-mRNA	0.757	0.168	0.429	1.09	1.69	1.35	2.12	0.0107	lm.nb	Adaptive Immune System, Autophagy, Cytokine Signaling, Host-pathogen Interaction, Innate Immune System, Lymphocyte Activation, NF-kB Signaling, NLR signaling, T Cell Receptor Signaling, TLR Signaling	NM_009424.2:980		Psmc2-mRNA	0.732	0.222	0.297	1.17	1.66	1.23	2.24	0.0299	lm.nb	Adaptive Immune System, Apoptosis, B cell Receptor Signaling, Cytokine Signaling, Host-pathogen Interaction, Immunometabolism, Innate Immune System, MHC Class I Antigen Presentation, NF-kB Signaling, T Cell Receptor Signaling	NM_011188.3:654
Ccl3-mRNA	2	0.443	1.13	2.87	4	2.19	7.31	0.0107	lm.nb	Chemokine Signaling, Cytokine Signaling, Host-pathogen Interaction, TLR Signaling	NM_011337.1:60		Cradd-mRNA	0.765	0.233	0.309	1.22	1.7	1.24	2.33	0.0304	loglinear	Apoptosis	NM_009950.2:1470
Tgfbr1-mRNA	0.755	0.168	0.426	1.08	1.69	1.34	2.12	0.0108	lm.nb	Cytokine Signaling, Host-pathogen Interaction, TGF-b Signaling, Th17 Differentiation, Treg Differentiation	NM_009370.2:4425		Lair1-mRNA	2.47	0.752	0.994	3.94	5.54	1.99	15.4	0.0305	lm.nb	Adaptive Immune System, Innate Immune System	NM_001113474.1:1865
Cxcr6-mRNA	1.97	0.438	1.11	2.83	3.92	2.16	7.1	0.0109	lm.nb	Chemokine Signaling, Cytokine Signaling	NM_030712.4:650		Csf2rb-mRNA	2.56	0.781	1.03	4.09	5.9	2.04	17.1	0.0305	lm.nb	Apoptosis, Cytokine Signaling, Hemostasis	NM_007780.4:4185
Icam2-mRNA	1.96	0.438	1.11	2.82	3.9	2.15	7.08	0.011	lm.nb	Adaptive Immune System, Cell Adhesion, Innate Immune System, Lymphocyte Activation	NM_010494.1:375		Cxcr4-mRNA	2.7	0.827	1.08	4.32	6.51	2.12	20	0.0308	lm.nb	Chemokine Signaling, Cytokine Signaling, Lymphocyte Trafficking	NM_009911.3:704
Ccl24-mRNA	2.4	0.538	1.35	3.45	5.28	2.54	11	0.0112	lm.nb	Chemokine Signaling, Cytokine Signaling	NM_019577.4:335		H2-Ob-mRNA	2.65	0.815	1.05	4.24	6.27	2.07	19	0.0314	lm.nb	Adaptive Immune System, Cell Adhesion, Host-pathogen Interaction, MHC Class II Antigen Presentation, Phagocytosis and Degradation	NM_010389.3:1205
Mr1-mRNA	1.16	0.26	0.648	1.67	2.23	1.57	3.17	0.0112	lm.nb	MHC Class I Antigen Presentation	NM_008209.4:1360		Prim1-mRNA	0.799	0.248	0.312	1.29	1.74	1.24	2.44	0.0324	loglinear	Immunometabolism	NM_008921.2:1166
Ikbkb-mRNA	1.21	0.274	0.674	1.75	2.31	1.6	3.36	0.0115	lm.nb	Adaptive Immune System, Apoptosis, B cell Receptor Signaling, Chemokine Signaling, Cytokine Signaling, Host-pathogen Interaction, Innate Immune System, MHC Class I Antigen Presentation, NF-kB Signaling, NLR signaling, T Cell Receptor Signaling, TLR Signaling, TNF Family Signaling	NM_010546.2:4280		Stat5b-mRNA	1.19	0.372	0.465	1.92	2.29	1.38	3.79	0.0326	lm.nb	Chemokine Signaling, Cytokine Signaling, Host-pathogen Interaction, Lymphocyte Activation, Th2 Differentiation, Transcriptional Regulation	NM_011489.3:4855
Traf5-mRNA	1.48	0.336	0.825	2.14	2.8	1.77	4.42	0.0116	lm.nb	Host-pathogen Interaction, NF-kB Signaling, NLR signaling, TNF Family Signaling	NM_011633.1:1940		Cd55-mRNA	-1.14	0.354	-1.83	-0.441	0.455	0.281	0.737	0.0328	lm.nb	Complement System, Innate Immune System, Lymphocyte Activation	NM_010016.2:1058
Bcl2-mRNA	1.05	0.238	0.583	1.52	2.07	1.5	2.86	0.0116	lm.nb	Apoptosis, Autophagy, Cytokine Signaling, Host-pathogen Interaction, Inflammasomes, Innate Immune System, Lymphocyte Activation, NF-kB Signaling, NLR signaling, Oxidative Stress	NM_009741.3:1844		Irf4-mRNA	1.97	0.619	0.755	3.18	3.91	1.69	9.06	0.0335	lm.nb	Cytokine Signaling, Lymphocyte Activation, Th17 Differentiation, Transcriptional Regulation, Type I Interferon Signaling, Type II Interferon Signaling	NM_013674.1:1878
Cd22-mRNA	1.34	0.308	0.739	1.95	2.54	1.67	3.85	0.0121	lm.nb	Adaptive Immune System, B cell Receptor Signaling, Cell Adhesion	NM_001043317.2:865		Mme-mRNA	-1.64	0.517	-2.65	-0.621	0.322	0.159	0.65	0.0341	lm.nb	Innate Immune System	NM_008604.3:285
Cd4-mRNA	1.63	0.375	0.895	2.36	3.09	1.86	5.15	0.0122	lm.nb	Adaptive Immune System, Cell Adhesion, Cytokine Signaling, Innate Immune System, Lymphocyte Activation, T Cell Receptor Signaling	NM_013488.2:950		Slamf7-mRNA	2.14	0.677	0.81	3.46	4.4	1.75	11	0.0343	lm.nb	Adaptive Immune System, Lymphocyte Activation	NM_144539.5:750
Tagap-mRNA	1.8	0.416	0.981	2.61	3.47	1.97	6.11	0.0124	lm.nb	NF-kB Signaling	NM_145968.2:350		Itga4-mRNA	2.3	0.734	0.864	3.74	4.93	1.82	13.4	0.0349	lm.nb	Adaptive Immune System, Cell Adhesion, Hemostasis, Host-pathogen Interaction, Lymphocyte Activation, Lymphocyte Trafficking	NM_010576.3:6600
Il4ra-mRNA	0.806	0.187	0.44	1.17	1.75	1.36	2.25	0.0125	lm.nb	Cytokine Signaling, Lymphocyte Activation, Th2 Differentiation	NM_001008700.3:670		Nfatc1-mRNA	2.22	0.709	0.831	3.61	4.66	1.78	12.2	0.0351	lm.nb	Adaptive Immune System, B cell Receptor Signaling, Host-pathogen Interaction, Innate Immune System, Lymphocyte Activation, T Cell Receptor Signaling, Transcriptional Regulation	NM_016791.4:1570
Cd40lg-mRNA	2.32	0.545	1.25	3.39	5	2.38	10.5	0.0131	lm.nb	Adaptive Immune System, Cell Adhesion, Cytokine Signaling, Host-pathogen Interaction, Lymphocyte Activation, NF-kB Signaling, T Cell Receptor Signaling	NM_011616.2:600		Tnfrsf14-mRNA	1.11	0.355	0.415	1.81	2.16	1.33	3.5	0.0352	lm.nb	Adaptive Immune System, Cytokine Signaling, Host-pathogen Interaction, Lymphocyte Activation	NM_178931.2:625
Psmb9-mRNA	0.633	0.149	0.341	0.925	1.55	1.27	1.9	0.0132	lm.nb	Adaptive Immune System, Apoptosis, B cell Receptor Signaling, Cytokine Signaling, Immunometabolism, Innate Immune System, MHC Class I Antigen Presentation, NF-kB Signaling, T Cell Receptor Signaling	NM_013585.2:540		Ikbkg-mRNA	1.15	0.369	0.431	1.88	2.23	1.35	3.67	0.0352	lm.nb	Adaptive Immune System, Apoptosis, B cell Receptor Signaling, Chemokine Signaling, Cytokine Signaling, Host-pathogen Interaction, Innate Immune System, MHC Class I Antigen Presentation, NF-kB Signaling, NLR signaling, T Cell Receptor Signaling, TLR Signaling, TNF Family Signaling	NM_178590.2:525
Atm-mRNA	0.449	0.107	0.24	0.658	1.37	1.18	1.58	0.0135	loglinear	Apoptosis, Host-pathogen Interaction, Lymphocyte Activation, NF-kB Signaling	NM_007499.1:7840		Psmb9-mRNA	1.24	0.396	0.463	2.01	2.36	1.38	4.04	0.0352	lm.nb	Adaptive Immune System, Apoptosis, B cell Receptor Signaling, Cytokine Signaling, Immunometabolism, Innate Immune System, MHC Class I Antigen Presentation, NF-kB Signaling, T Cell Receptor Signaling	NM_013585.2:540
Cd79b-mRNA	1.62	0.387	0.865	2.38	3.08	1.82	5.21	0.0137	lm.nb	Adaptive Immune System, B cell Receptor Signaling, Lymphocyte Activation	NM_008339.2:330		Cebpb-mRNA	1.21	0.391	0.443	1.98	2.31	1.36	3.93	0.0365	lm.nb	Host-pathogen Interaction, Lymphocyte Activation, TNF Family Signaling, Transcriptional Regulation	NM_009883.3:1147
Ccl25-mRNA	-0.734	0.175	-1.08	-0.39	0.601	0.474	0.763	0.0139	lm.nb	Chemokine Signaling, Cytokine Signaling	NM_009138.3:626		Ccr9-mRNA	2.45	0.793	0.895	4	5.46	1.86	16	0.0366	lm.nb	Chemokine Signaling, Cytokine Signaling	NM_009913.6:820
Itgb1-mRNA	0.617	0.149	0.325	0.909	1.53	1.25	1.88	0.0144	lm.nb	Adaptive Immune System, Cell Adhesion, Cytokine Signaling, Hemostasis, Host-pathogen Interaction, Lymphocyte Activation, Lymphocyte Trafficking, Phagocytosis and Degradation	NM_010578.1:1855		Cd22-mRNA	2.91	0.945	1.05	4.76	7.5	2.08	27.1	0.0371	lm.nb	Adaptive Immune System, B cell Receptor Signaling, Cell Adhesion	NM_001043317.2:865
Mapk1-mRNA	0.292	0.0706	0.154	0.431	1.22	1.11	1.35	0.0144	loglinear	Apoptosis, Autophagy, B cell Receptor Signaling, Chemokine Signaling, Cytokine Signaling, Hemostasis, Host-pathogen Interaction, Innate Immune System, Lymphocyte Activation, NLR signaling, T Cell Receptor Signaling, TGF-b Signaling, TLR Signaling, TNF Family Signaling	NM_011949.3:1210		Cd109-mRNA	1.43	0.47	0.512	2.35	2.7	1.43	5.11	0.0381	lm.nb	Hemostasis	NM_153098.3:2720
Icos-mRNA	2.07	0.501	1.09	3.05	4.19	2.12	8.27	0.0145	lm.nb	Cell Adhesion, Lymphocyte Activation, T Cell Receptor Signaling	NM_017480.1:142		Gpr183-mRNA	1.94	0.639	0.691	3.19	3.84	1.61	9.16	0.0383	lm.nb	Lymphocyte Activation	NM_183031.2:238
Lilrb3-mRNA	1.7	0.414	0.891	2.51	3.25	1.85	5.71	0.0147	lm.nb	Adaptive Immune System, B cell Receptor Signaling	NM_011095.2:2040		Ncf4-mRNA	2.06	0.677	0.73	3.39	4.16	1.66	10.5	0.0385	lm.nb	Adaptive Immune System, Host-pathogen Interaction, Innate Immune System, Lymphocyte Trafficking, MHC Class I Antigen Presentation, Phagocytosis and Degradation	NM_008677.2:741
Il1r2-mRNA	1.18	0.288	0.615	1.75	2.27	1.53	3.35	0.015	lm.nb	Cytokine Signaling, Host-pathogen Interaction	NM_010555.4:1077		Irf3-mRNA	1.68	0.554	0.597	2.77	3.21	1.51	6.82	0.0385	lm.nb	Cytokine Signaling, Hemostasis, Host-pathogen Interaction, Innate Immune System, NLR signaling, TLR Signaling, Transcriptional Regulation, Type I Interferon Signaling, Type II Interferon Signaling	NM_016849.3:1527
Klrk1-mRNA	1.86	0.454	0.968	2.75	3.63	1.96	6.73	0.015	lm.nb	Adaptive Immune System, Host-pathogen Interaction, Lymphocyte Activation	NM_001083322.1:144		Ccl7-mRNA	0.701	0.231	0.248	1.15	1.63	1.19	2.22	0.0385	loglinear	Chemokine Signaling, Cytokine Signaling	NM_013654.2:215
Ncam1-mRNA	1.73	0.425	0.898	2.57	3.32	1.86	5.92	0.0152	lm.nb	Cell Adhesion, Cytokine Signaling, Type II Interferon Signaling	NM_001113204.1:740		Cxcr6-mRNA	2.39	0.787	0.844	3.93	5.23	1.79	15.2	0.0387	lm.nb	Chemokine Signaling, Cytokine Signaling	NM_030712.4:650
Lck-mRNA	1.08	0.266	0.555	1.6	2.11	1.47	3.03	0.0156	lm.nb	Adaptive Immune System, Cytokine Signaling, Hemostasis, Host-pathogen Interaction, Innate Immune System, Lymphocyte Activation, NF-kB Signaling, T Cell Receptor Signaling	NM_010693.2:1180		Cd44-mRNA	1.3	0.43	0.46	2.15	2.47	1.38	4.43	0.0388	lm.nb	Cytokine Signaling, Hemostasis, Host-pathogen Interaction, Immunometabolism, Innate Immune System, Type II Interferon Signaling	NM_009851.2:3075
Ceacam1-mRNA	-0.875	0.217	-1.3	-0.45	0.545	0.406	0.732	0.0156	lm.nb	Hemostasis, Innate Immune System, Lymphocyte Activation	NM_001039185.1:294		Itgal-mRNA	1.86	0.615	0.655	3.07	3.63	1.57	8.37	0.039	lm.nb	Adaptive Immune System, Cell Adhesion, Hemostasis, Host-pathogen Interaction, Innate Immune System, Lymphocyte Activation, Lymphocyte Trafficking	NM_008400.2:950
Batf3-mRNA	0.952	0.236	0.49	1.41	1.93	1.4	2.67	0.0156	loglinear	Transcriptional Regulation	NM_030060.2:345		Rela-mRNA	1.3	0.431	0.455	2.14	2.46	1.37	4.42	0.0393	lm.nb	Adaptive Immune System, Apoptosis, B cell Receptor Signaling, Chemokine Signaling, Cytokine Signaling, Host-pathogen Interaction, Inflammasomes, Innate Immune System, NF-kB Signaling, NLR signaling, Oxidative Stress, T Cell Receptor Signaling, TLR Signaling, TNF Family Signaling, Th1 Differentiation, Transcriptional Regulation	NM_009045.4:645
Csf1r-mRNA	1.67	0.416	0.854	2.49	3.18	1.81	5.6	0.016	lm.nb	Cytokine Signaling	NM_001037859.1:3655		Cul9-mRNA	1.1	0.365	0.381	1.81	2.14	1.3	3.51	0.0397	lm.nb	Apoptosis	NM_001081335.2:2552
Pigr-mRNA	-0.845	0.211	-1.26	-0.431	0.557	0.418	0.742	0.0161	lm.nb	Innate Immune System	NM_011082.3:585		Plaur-mRNA	1.48	0.495	0.515	2.45	2.8	1.43	5.48	0.0399	lm.nb	Complement System, Hemostasis, Innate Immune System	NM_011113.3:1085
Traf2-mRNA	0.5	0.125	0.255	0.746	1.41	1.19	1.68	0.0162	loglinear	Apoptosis, Cytokine Signaling, Host-pathogen Interaction, Innate Immune System, Lymphocyte Activation, NF-kB Signaling, NLR signaling, Oxidative Stress, TNF Family Signaling	NM_009422.2:262		Irak1-mRNA	0.856	0.286	0.295	1.42	1.81	1.23	2.67	0.0403	lm.nb	Cytokine Signaling, Host-pathogen Interaction, Innate Immune System, NF-kB Signaling, NLR signaling, TLR Signaling	NM_008363.2:951
Hif1a-mRNA	0.653	0.165	0.33	0.976	1.57	1.26	1.97	0.0167	lm.nb	Autophagy, Cytokine Signaling, Oxidative Stress, Th17 Differentiation, Transcriptional Regulation	NM_010431.1:2335		Cd226-mRNA	1.95	0.654	0.67	3.23	3.87	1.59	9.4	0.0405	lm.nb	Adaptive Immune System, Cell Adhesion	NM_001039149.1:733
Ptpn6-mRNA	0.628	0.159	0.316	0.941	1.55	1.24	1.92	0.017	lm.nb	Adaptive Immune System, B cell Receptor Signaling, Cytokine Signaling, Hemostasis, Host-pathogen Interaction, Innate Immune System, Lymphocyte Activation, T Cell Receptor Signaling, Type I Interferon Signaling, Type II Interferon Signaling	NM_013545.2:1691		Csf1r-mRNA	1.9	0.639	0.65	3.16	3.74	1.57	8.91	0.0409	lm.nb	Cytokine Signaling	NM_001037859.1:3655
Il23r-mRNA	2.96	0.751	1.49	4.43	7.78	2.8	21.6	0.017	lm.nb	Cytokine Signaling, Lymphocyte Activation, Th17 Differentiation	NM_144548.1:690		Ltb-mRNA	2.06	0.693	0.702	3.42	4.17	1.63	10.7	0.041	lm.nb	Cytokine Signaling, NF-kB Signaling	NM_008518.2:163
Cx3cr1-mRNA	1.93	0.489	0.967	2.89	3.8	1.96	7.39	0.017	lm.nb	Chemokine Signaling, Cytokine Signaling	NM_009987.3:2696		Cd3d-mRNA	1.15	0.388	0.389	1.91	2.22	1.31	3.75	0.0415	lm.nb	Adaptive Immune System, Host-pathogen Interaction, Lymphocyte Activation, T Cell Receptor Signaling	NM_013487.2:289
Cebpb-mRNA	0.569	0.145	0.285	0.853	1.48	1.22	1.81	0.0172	loglinear	Host-pathogen Interaction, Lymphocyte Activation, TNF Family Signaling, Transcriptional Regulation	NM_009883.3:1147		Atg16l1-mRNA	1.02	0.344	0.342	1.69	2.02	1.27	3.22	0.0417	lm.nb	Autophagy, NLR signaling	NM_029846.3:1250
Cd226-mRNA	1.58	0.407	0.788	2.38	3	1.73	5.21	0.0176	lm.nb	Adaptive Immune System, Cell Adhesion	NM_001039149.1:733		Ptk2-mRNA	1.06	0.357	0.356	1.76	2.08	1.28	3.38	0.0417	lm.nb	Apoptosis, Chemokine Signaling, Hemostasis, Host-pathogen Interaction, Innate Immune System, Lymphocyte Trafficking	NM_007982.2:1060
Thy1-mRNA	1.33	0.343	0.661	2.01	2.52	1.58	4.01	0.0177	lm.nb	Lymphocyte Activation, Lymphocyte Trafficking	NM_009382.3:425		Nfkbiz-mRNA	0.665	0.226	0.222	1.11	1.59	1.17	2.15	0.0422	lm.nb	Transcriptional Regulation	NM_030612.1:1305
Nfkb2-mRNA	0.744	0.191	0.369	1.12	1.67	1.29	2.17	0.0177	lm.nb	Cytokine Signaling, Host-pathogen Interaction, Inflammasomes, Innate Immune System, NF-kB Signaling, NLR signaling, TLR Signaling, Transcriptional Regulation	NM_019408.2:1150		Tap1-mRNA	0.841	0.286	0.28	1.4	1.79	1.21	2.64	0.0424	lm.nb	Adaptive Immune System, Host-pathogen Interaction, MHC Class I Antigen Presentation, Phagocytosis and Degradation	NM_001161730.1:856
Tmem173-mRNA	1.38	0.357	0.683	2.08	2.61	1.61	4.24	0.018	lm.nb	Host-pathogen Interaction, Innate Immune System, NLR signaling	NM_028261.1:130		Csf3r-mRNA	2.05	0.699	0.678	3.42	4.14	1.6	10.7	0.0428	lm.nb	Cytokine Signaling	NM_001252651.1:1294
Ccl19-mRNA	1.81	0.472	0.887	2.74	3.51	1.85	6.67	0.0185	lm.nb	Chemokine Signaling, Cytokine Signaling, Lymphocyte Activation, NF-kB Signaling, Oxidative Stress	NM_011888.2:465		Cd40-mRNA	2.29	0.781	0.756	3.82	4.88	1.69	14.1	0.0429	lm.nb	Cell Adhesion, Cytokine Signaling, Host-pathogen Interaction, Lymphocyte Activation, NF-kB Signaling, TLR Signaling	NM_011611.2:1425
Il16-mRNA	1.29	0.337	0.629	1.95	2.45	1.55	3.87	0.0187	lm.nb	Cytokine Signaling	NM_010551.3:3095		Traf5-mRNA	1.85	0.634	0.606	3.09	3.6	1.52	8.53	0.0434	lm.nb	Host-pathogen Interaction, NF-kB Signaling, NLR signaling, TNF Family Signaling	NM_011633.1:1940
Tgfb2-mRNA	1.77	0.466	0.859	2.69	3.42	1.81	6.44	0.0191	lm.nb	Cytokine Signaling, Hemostasis, Host-pathogen Interaction, TGF-b Signaling	NM_009367.1:1685		Bst2-mRNA	1.58	0.542	0.516	2.64	2.99	1.43	6.24	0.0436	lm.nb	Cytokine Signaling, Innate Immune System, Lymphocyte Activation, Type I Interferon Signaling	NM_198095.2:468
C1s-mRNA	1.25	0.33	0.603	1.9	2.38	1.52	3.73	0.0193	lm.nb	Complement System, Host-pathogen Interaction, Innate Immune System	NM_144938.2:2490		Cfh-mRNA	1.48	0.51	0.483	2.48	2.8	1.4	5.59	0.0438	lm.nb	Complement System, Host-pathogen Interaction, Innate Immune System	NM_009888.3:807
Tlr9-mRNA	1.52	0.404	0.726	2.31	2.86	1.65	4.96	0.0198	lm.nb	Host-pathogen Interaction, Innate Immune System, TLR Signaling	NM_031178.2:1801		Tyrobp-mRNA	1.77	0.61	0.571	2.96	3.4	1.49	7.79	0.0442	lm.nb	Adaptive Immune System, Innate Immune System, Lymphocyte Activation	NM_011662.2:130
Btnl1-mRNA	-1.75	0.474	-2.68	-0.824	0.297	0.156	0.565	0.0209	lm.nb	Adaptive Immune System, Lymphocyte Activation	NM_001111094.1:1740		Cd79b-mRNA	2.91	1.01	0.942	4.89	7.54	1.92	29.6	0.0443	lm.nb	Adaptive Immune System, B cell Receptor Signaling, Lymphocyte Activation	NM_008339.2:330
Bcap31-mRNA	-0.693	0.188	-1.06	-0.324	0.618	0.479	0.799	0.0212	lm.nb	Adaptive Immune System, Apoptosis, Host-pathogen Interaction, MHC Class I Antigen Presentation	NM_012060.4:65		Tlr8-mRNA	1.62	0.561	0.523	2.72	3.08	1.44	6.59	0.0444	lm.nb	Innate Immune System, TLR Signaling	NM_133212.2:110
Runx1-mRNA	1.17	0.318	0.546	1.79	2.25	1.46	3.47	0.0213	lm.nb	Transcriptional Regulation	NM_001111021.1:3055		C1ra-mRNA	1.85	0.64	0.594	3.1	3.6	1.51	8.58	0.0447	lm.nb	Complement System, Host-pathogen Interaction, Innate Immune System	NM_023143.3:1923
H2-Eb1-mRNA	1.61	0.439	0.748	2.47	3.05	1.68	5.53	0.0215	lm.nb	Adaptive Immune System, Cell Adhesion, Cytokine Signaling, Host-pathogen Interaction, Lymphocyte Activation, MHC Class II Antigen Presentation, Phagocytosis and Degradation, T Cell Receptor Signaling, Type II Interferon Signaling	NM_010382.2:935		C1s-mRNA	1.64	0.569	0.524	2.75	3.11	1.44	6.74	0.0449	lm.nb	Complement System, Host-pathogen Interaction, Innate Immune System	NM_144938.2:2490
Itgam-mRNA	1.21	0.33	0.559	1.85	2.31	1.47	3.61	0.0217	lm.nb	Cell Adhesion, Complement System, Cytokine Signaling, Hemostasis, Host-pathogen Interaction, Innate Immune System, Lymphocyte Trafficking, Phagocytosis and Degradation, TLR Signaling	NM_001082960.1:3025		Runx1-mRNA	1.53	0.535	0.484	2.58	2.89	1.4	5.98	0.0457	lm.nb	Transcriptional Regulation	NM_001111021.1:3055
Il1a-mRNA	2.05	0.565	0.947	3.16	4.15	1.93	8.95	0.0221	lm.nb	Cytokine Signaling, Host-pathogen Interaction	NM_010554.4:225		Pou2f2-mRNA	1.77	0.619	0.559	2.99	3.42	1.47	7.93	0.0458	lm.nb	Lymphocyte Activation, Transcriptional Regulation	NM_001163554.1:2422
Rela-mRNA	0.705	0.194	0.325	1.09	1.63	1.25	2.12	0.0221	lm.nb	Adaptive Immune System, Apoptosis, B cell Receptor Signaling, Chemokine Signaling, Cytokine Signaling, Host-pathogen Interaction, Inflammasomes, Innate Immune System, NF-kB Signaling, NLR signaling, Oxidative Stress, T Cell Receptor Signaling, TLR Signaling, TNF Family Signaling, Th1 Differentiation, Transcriptional Regulation	NM_009045.4:645		Mbp-mRNA	0.794	0.277	0.25	1.34	1.73	1.19	2.53	0.0459	lm.nb	Lymphocyte Trafficking	NM_010777.3:761
Cxcl15-mRNA	2.06	0.571	0.943	3.18	4.17	1.92	9.06	0.0225	lm.nb	Chemokine Signaling, Cytokine Signaling	NM_011339.2:419		Ptpn6-mRNA	1.28	0.447	0.401	2.15	2.42	1.32	4.45	0.0461	lm.nb	Adaptive Immune System, B cell Receptor Signaling, Cytokine Signaling, Hemostasis, Host-pathogen Interaction, Innate Immune System, Lymphocyte Activation, T Cell Receptor Signaling, Type I Interferon Signaling, Type II Interferon Signaling	NM_013545.2:1691
Cybb-mRNA	1.59	0.443	0.723	2.46	3.01	1.65	5.5	0.0229	lm.nb	Adaptive Immune System, Host-pathogen Interaction, Innate Immune System, Lymphocyte Trafficking, MHC Class I Antigen Presentation, NLR signaling, Oxidative Stress, Phagocytosis and Degradation	NM_007807.2:1535		Cxcl13-mRNA	2.17	0.761	0.676	3.66	4.49	1.6	12.6	0.0465	lm.nb	Chemokine Signaling, Cytokine Signaling	NM_018866.2:551
Tnfrsf14-mRNA	0.67	0.187	0.304	1.04	1.59	1.23	2.05	0.023	lm.nb	Adaptive Immune System, Cytokine Signaling, Host-pathogen Interaction, Lymphocyte Activation	NM_178931.2:625		Cxcl12-mRNA	1.65	0.581	0.509	2.79	3.13	1.42	6.91	0.0471	lm.nb	Chemokine Signaling, Cytokine Signaling, Lymphocyte Trafficking, NF-kB Signaling	NM_021704.3:259
Il4-mRNA	2.2	0.615	0.996	3.41	4.6	1.99	10.6	0.0232	lm.nb	Cytokine Signaling, Host-pathogen Interaction, Lymphocyte Activation, T Cell Receptor Signaling, Th2 Differentiation	NM_021283.1:345		Psmb10-mRNA	0.491	0.175	0.147	0.834	1.41	1.11	1.78	0.0488	lm.nb	Adaptive Immune System, Apoptosis, B cell Receptor Signaling, Cytokine Signaling, Immunometabolism, Innate Immune System, Lymphocyte Activation, MHC Class I Antigen Presentation, NF-kB Signaling, T Cell Receptor Signaling	NM_013640.3:401
Csf3r-mRNA	1.2	0.337	0.542	1.86	2.3	1.46	3.63	0.0234	lm.nb	Cytokine Signaling	NM_001252651.1:1294		Ccrl1-mRNA	1.65	0.591	0.495	2.81	3.15	1.41	7.03	0.049	lm.nb	Chemokine Signaling	NM_145700.2:780
H2-DMa-mRNA	1.62	0.457	0.721	2.51	3.07	1.65	5.7	0.0241	lm.nb	Cell Adhesion, Host-pathogen Interaction, MHC Class II Antigen Presentation, Phagocytosis and Degradation	NM_010386.3:530		Ski-mRNA	1.31	0.469	0.391	2.23	2.48	1.31	4.69	0.0492	lm.nb	TGF-b Signaling	NM_011385.2:1210
Ifitm1-mRNA	1.49	0.422	0.665	2.32	2.82	1.59	5	0.0241	lm.nb	Adaptive Immune System, B cell Receptor Signaling, Cytokine Signaling, Type I Interferon Signaling	NM_001112715.1:412		Cfb-mRNA	-1.12	0.402	-1.91	-0.334	0.46	0.266	0.794	0.0493	lm.nb	Complement System, Host-pathogen Interaction, Innate Immune System	NM_008198.2:1685
Cd1d1-mRNA	1.79	0.507	0.796	2.78	3.46	1.74	6.88	0.0242	lm.nb	Adaptive Immune System, Host-pathogen Interaction, Lymphocyte Activation	NM_007639.3:1340		C6-mRNA	2.19	0.787	0.645	3.73	4.56	1.56	13.3	0.0498	lm.nb	Complement System, Innate Immune System	NM_016704.2:170
Abcf1-mRNA	0.249	0.0708	0.11	0.388	1.19	1.08	1.31	0.0246	loglinear	Immunometabolism	NM_013854.1:875		Pdcd2-mRNA	0.633	0.228	0.186	1.08	1.55	1.14	2.11	0.0501	lm.nb	Apoptosis	NM_008799.2:837
Stat5b-mRNA	0.625	0.179	0.275	0.976	1.54	1.21	1.97	0.025	lm.nb	Chemokine Signaling, Cytokine Signaling, Host-pathogen Interaction, Lymphocyte Activation, Th2 Differentiation, Transcriptional Regulation	NM_011489.3:4855		Btk-mRNA	2.14	0.771	0.627	3.65	4.4	1.54	12.5	0.0501	lm.nb	Adaptive Immune System, B cell Receptor Signaling, Innate Immune System, Lymphocyte Activation, MHC Class I Antigen Presentation, NF-kB Signaling, TLR Signaling	NM_013482.2:2255
Traf1-mRNA	1.97	0.566	0.863	3.08	3.92	1.82	8.46	0.0252	lm.nb	Apoptosis, Host-pathogen Interaction, NF-kB Signaling, TNF Family Signaling	NM_009421.3:1420		H2-Eb1-mRNA	1.66	0.599	0.485	2.83	3.16	1.4	7.13	0.0503	lm.nb	Adaptive Immune System, Cell Adhesion, Cytokine Signaling, Host-pathogen Interaction, Lymphocyte Activation, MHC Class II Antigen Presentation, Phagocytosis and Degradation, T Cell Receptor Signaling, Type II Interferon Signaling	NM_010382.2:935
C1qbp-mRNA	0.984	0.283	0.43	1.54	1.98	1.35	2.9	0.0253	lm.nb	Complement System, Hemostasis, Host-pathogen Interaction	NM_007573.2:630		Fcgr2b-mRNA	1.22	0.442	0.349	2.08	2.32	1.27	4.23	0.0514	lm.nb	Adaptive Immune System, B cell Receptor Signaling, Host-pathogen Interaction, Phagocytosis and Degradation	NM_001077189.1:1225
Stat5a-mRNA	0.634	0.183	0.276	0.992	1.55	1.21	1.99	0.0255	lm.nb	Cytokine Signaling, Host-pathogen Interaction, Th2 Differentiation, Transcriptional Regulation	NM_011488.2:1545		Fn1-mRNA	1.77	0.647	0.504	3.04	3.42	1.42	8.23	0.052	lm.nb	Cytokine Signaling, Hemostasis, Host-pathogen Interaction, Oxidative Stress	NM_010233.1:2627
C1qa-mRNA	1.18	0.339	0.513	1.84	2.26	1.43	3.58	0.0255	lm.nb	Complement System, Host-pathogen Interaction, Innate Immune System	NM_007572.2:566		Cd163-mRNA	1.67	0.614	0.469	2.88	3.19	1.38	7.34	0.0527	lm.nb	Phagocytosis and Degradation	NM_053094.2:3225
Cd55-mRNA	-1.07	0.311	-1.68	-0.463	0.475	0.312	0.725	0.026	lm.nb	Complement System, Innate Immune System, Lymphocyte Activation	NM_010016.2:1058		Notch2-mRNA	1.25	0.458	0.35	2.15	2.38	1.27	4.43	0.0528	lm.nb	Host-pathogen Interaction, Lymphocyte Activation, Th2 Differentiation	NM_010928.1:5110
Il1b-mRNA	1.81	0.528	0.776	2.84	3.51	1.71	7.18	0.0265	lm.nb	Cytokine Signaling, Host-pathogen Interaction, Innate Immune System, Lymphocyte Activation, NF-kB Signaling, NLR signaling, Oxidative Stress, TLR Signaling, TNF Family Signaling, Th17 Differentiation	NM_008361.3:1120		Tcf7-mRNA	1.18	0.435	0.326	2.03	2.26	1.25	4.08	0.0535	lm.nb	Host-pathogen Interaction, Lymphocyte Activation, Transcriptional Regulation	NM_009331.3:1810
Tnfaip6-mRNA	1.57	0.47	0.649	2.49	2.97	1.57	5.62	0.0288	lm.nb	Innate Immune System	NM_009398.2:620		Cxcl10-mRNA	1.81	0.669	0.496	3.12	3.5	1.41	8.68	0.054	lm.nb	Chemokine Signaling, Cytokine Signaling, Host-pathogen Interaction, TLR Signaling, TNF Family Signaling	NM_021274.1:115
Ccr5-mRNA	0.99	0.297	0.407	1.57	1.99	1.33	2.98	0.0291	lm.nb	Chemokine Signaling, Cytokine Signaling, Host-pathogen Interaction	NM_009917.5:1340		Ptafr-mRNA	1.64	0.607	0.447	2.83	3.11	1.36	7.1	0.0543	lm.nb	Cytokine Signaling, Host-pathogen Interaction, Innate Immune System, Type II Interferon Signaling	NM_001081211.1:1685
Ctss-mRNA	0.692	0.208	0.284	1.1	1.62	1.22	2.14	0.0292	lm.nb	Adaptive Immune System, Apoptosis, Host-pathogen Interaction, Innate Immune System, MHC Class I Antigen Presentation, MHC Class II Antigen Presentation, Phagocytosis and Degradation, TLR Signaling	NM_021281.2:740		Itgb1-mRNA	0.986	0.37	0.262	1.71	1.98	1.2	3.27	0.0559	lm.nb	Adaptive Immune System, Cell Adhesion, Cytokine Signaling, Hemostasis, Host-pathogen Interaction, Lymphocyte Activation, Lymphocyte Trafficking, Phagocytosis and Degradation	NM_010578.1:1855
Atg16l1-mRNA	0.466	0.141	0.188	0.743	1.38	1.14	1.67	0.0302	loglinear	Autophagy, NLR signaling	NM_029846.3:1250		Ccl11-mRNA	2.01	0.754	0.533	3.49	4.03	1.45	11.2	0.056	lm.nb	Chemokine Signaling, Cytokine Signaling	NM_011330.3:430
Socs3-mRNA	0.613	0.187	0.247	0.979	1.53	1.19	1.97	0.0305	loglinear	Adaptive Immune System, Cytokine Signaling, Host-pathogen Interaction, MHC Class I Antigen Presentation, TNF Family Signaling, Type I Interferon Signaling, Type II Interferon Signaling	NM_007707.2:585		Psmd7-mRNA	0.717	0.271	0.187	1.25	1.64	1.14	2.38	0.0569	lm.nb	Adaptive Immune System, Apoptosis, B cell Receptor Signaling, Cytokine Signaling, Host-pathogen Interaction, Immunometabolism, Innate Immune System, MHC Class I Antigen Presentation, NF-kB Signaling, T Cell Receptor Signaling	NM_010817.2:1424
Ikzf3-mRNA	1.87	0.579	0.73	3	3.64	1.66	8	0.0323	lm.nb	Lymphocyte Activation, Transcriptional Regulation	NM_011771.1:675		Cd3eap-mRNA	1.64	0.619	0.426	2.85	3.12	1.34	7.23	0.0571	lm.nb	Host-pathogen Interaction	NM_145822.2:1858
Lilra5-mRNA	1.36	0.423	0.527	2.18	2.56	1.44	4.55	0.0327	lm.nb	Adaptive Immune System	NM_001081239.2:994		Nfatc3-mRNA	0.275	0.104	0.0707	0.48	1.21	1.05	1.39	0.0577	loglinear	Adaptive Immune System, B cell Receptor Signaling, Host-pathogen Interaction, Innate Immune System, T Cell Receptor Signaling, Transcriptional Regulation	NM_010901.2:2260
Cxcr4-mRNA	1.12	0.349	0.434	1.8	2.17	1.35	3.49	0.0327	lm.nb	Chemokine Signaling, Cytokine Signaling, Lymphocyte Trafficking	NM_009911.3:704		Map4k2-mRNA	1.65	0.627	0.424	2.88	3.14	1.34	7.36	0.0578	lm.nb	TNF Family Signaling	NM_009006.2:666
Cd80-mRNA	0.778	0.246	0.296	1.26	1.71	1.23	2.39	0.034	lm.nb	Adaptive Immune System, Cell Adhesion, Cytokine Signaling, Lymphocyte Activation, TLR Signaling	NM_009855.2:210		Fcgr4-mRNA	1.74	0.666	0.438	3.05	3.35	1.35	8.27	0.0589	lm.nb	Host-pathogen Interaction, Innate Immune System, Lymphocyte Activation, Phagocytosis and Degradation	NM_144559.1:608
Lilrb4-mRNA	1.67	0.53	0.634	2.71	3.19	1.55	6.55	0.0343	lm.nb	Adaptive Immune System	NM_013532.2:1262		Tmem173-mRNA	1.47	0.568	0.362	2.59	2.78	1.28	6.01	0.0603	lm.nb	Host-pathogen Interaction, Innate Immune System, NLR signaling	NM_028261.1:130
Tcf4-mRNA	0.639	0.204	0.24	1.04	1.56	1.18	2.05	0.0349	lm.nb	Transcriptional Regulation	NM_013685.1:3045		Cmklr1-mRNA	1.76	0.677	0.431	3.08	3.38	1.35	8.49	0.0603	lm.nb	Immunometabolism	NM_008153.3:445
Tnfrsf13b-mRNA	1	0.321	0.374	1.63	2	1.3	3.1	0.0353	loglinear	Cytokine Signaling, Lymphocyte Activation	NM_021349.1:340		Ccrl2-mRNA	1.96	0.758	0.478	3.45	3.9	1.39	10.9	0.0606	lm.nb	Chemokine Signaling	NM_017466.4:655
Cd8a-mRNA	-2.26	0.725	-3.68	-0.841	0.208	0.0778	0.558	0.0355	lm.nb	Adaptive Immune System, Cell Adhesion, Lymphocyte Activation, T Cell Receptor Signaling	NM_001081110.2:355		Casp2-mRNA	0.558	0.216	0.136	0.98	1.47	1.1	1.97	0.0608	lm.nb	Apoptosis, Innate Immune System, NLR signaling	NM_007610.1:2770
Syk-mRNA	1.57	0.504	0.585	2.56	2.98	1.5	5.91	0.0356	lm.nb	Adaptive Immune System, B cell Receptor Signaling, Cytokine Signaling, Hemostasis, Host-pathogen Interaction, Innate Immune System, Lymphocyte Activation, NF-kB Signaling	NM_011518.2:3970		Il6st-mRNA	1.59	0.617	0.383	2.8	3.02	1.3	6.97	0.0613	lm.nb	Cytokine Signaling, Lymphocyte Activation, Th17 Differentiation	NM_010560.2:2325
Nfkb1-mRNA	0.248	0.0798	0.092	0.405	1.19	1.07	1.32	0.0357	loglinear	Adaptive Immune System, Apoptosis, B cell Receptor Signaling, Chemokine Signaling, Cytokine Signaling, Host-pathogen Interaction, Inflammasomes, Innate Immune System, NF-kB Signaling, NLR signaling, Oxidative Stress, T Cell Receptor Signaling, TLR Signaling, TNF Family Signaling, Th1 Differentiation, Transcriptional Regulation	NM_008689.2:2125		Icos-mRNA	2.62	1.01	0.628	4.6	6.13	1.55	24.3	0.0614	lm.nb	Cell Adhesion, Lymphocyte Activation, T Cell Receptor Signaling	NM_017480.1:142
Sh2d1a-mRNA	2.45	0.789	0.901	3.99	5.45	1.87	15.9	0.0362	loglinear	Adaptive Immune System, Host-pathogen Interaction, Lymphocyte Activation	NM_011364.3:250		Ifitm1-mRNA	1.63	0.636	0.386	2.88	3.1	1.31	7.36	0.0622	lm.nb	Adaptive Immune System, B cell Receptor Signaling, Cytokine Signaling, Type I Interferon Signaling	NM_001112715.1:412
Map4k1-mRNA	3.17	1.02	1.16	5.17	8.99	2.24	36.1	0.0363	loglinear	TNF Family Signaling	NM_008279.2:1758		Il10ra-mRNA	1.38	0.538	0.323	2.43	2.6	1.25	5.39	0.0626	lm.nb	Cytokine Signaling, Host-pathogen Interaction, Treg Differentiation	NM_008348.2:75
Ccl22-mRNA	1.21	0.39	0.442	1.97	2.31	1.36	3.92	0.0365	lm.nb	Chemokine Signaling, Cytokine Signaling	NM_009137.2:1096		H2-Aa-mRNA	1.76	0.691	0.411	3.12	3.4	1.33	8.69	0.0629	lm.nb	Adaptive Immune System, Cell Adhesion, Cytokine Signaling, Host-pathogen Interaction, Lymphocyte Activation, MHC Class II Antigen Presentation, Phagocytosis and Degradation, T Cell Receptor Signaling, Type II Interferon Signaling	NM_010378.2:450
Csf1-mRNA	1.16	0.377	0.426	1.9	2.24	1.34	3.74	0.0365	lm.nb	Cytokine Signaling, TNF Family Signaling	NM_001113530.1:833		Il16-mRNA	1.63	0.638	0.379	2.88	3.1	1.3	7.37	0.063	lm.nb	Cytokine Signaling	NM_010551.3:3095
Itgal-mRNA	1.36	0.446	0.483	2.23	2.56	1.4	4.7	0.0384	lm.nb	Adaptive Immune System, Cell Adhesion, Hemostasis, Host-pathogen Interaction, Innate Immune System, Lymphocyte Activation, Lymphocyte Trafficking	NM_008400.2:950		Cx3cl1-mRNA	-1.98	0.777	-3.51	-0.461	0.253	0.0879	0.726	0.0631	lm.nb	Chemokine Signaling, Cytokine Signaling, TNF Family Signaling	NM_009142.3:125
Itga5-mRNA	0.989	0.325	0.351	1.63	1.99	1.28	3.09	0.0384	lm.nb	Hemostasis, Host-pathogen Interaction, Phagocytosis and Degradation	NM_010577.3:2446		Ciita-mRNA	1.95	0.766	0.445	3.45	3.85	1.36	10.9	0.0639	lm.nb	Cytokine Signaling, Host-pathogen Interaction, Type II Interferon Signaling	NM_007575.2:3988
Cdkn1a-mRNA	-0.657	0.217	-1.08	-0.231	0.634	0.472	0.852	0.0389	lm.nb	Cytokine Signaling, Host-pathogen Interaction, Lymphocyte Activation	NM_007669.4:1670		Rorc-mRNA	-0.586	0.231	-1.04	-0.134	0.666	0.487	0.911	0.064	lm.nb	Cytokine Signaling, Lymphocyte Activation, Th17 Differentiation, Transcriptional Regulation	NM_011281.2:1687
Nfatc1-mRNA	0.683	0.226	0.239	1.13	1.61	1.18	2.18	0.0393	loglinear	Adaptive Immune System, B cell Receptor Signaling, Host-pathogen Interaction, Innate Immune System, Lymphocyte Activation, T Cell Receptor Signaling, Transcriptional Regulation	NM_016791.4:1570		Cd274-mRNA	1.46	0.576	0.33	2.59	2.75	1.26	6.02	0.0645	lm.nb	Adaptive Immune System, Cell Adhesion, Lymphocyte Activation	NM_021893.2:515
Cd44-mRNA	0.955	0.318	0.331	1.58	1.94	1.26	2.99	0.0399	lm.nb	Cytokine Signaling, Hemostasis, Host-pathogen Interaction, Immunometabolism, Innate Immune System, Type II Interferon Signaling	NM_009851.2:3075		Ptpn22-mRNA	1.58	0.624	0.357	2.8	2.99	1.28	6.98	0.0645	lm.nb	Adaptive Immune System, Lymphocyte Activation, T Cell Receptor Signaling	NM_008979.1:1203
Nfkbiz-mRNA	-0.65	0.217	-1.08	-0.224	0.637	0.475	0.856	0.0402	lm.nb	Transcriptional Regulation	NM_030612.1:1305		Bst1-mRNA	-1.04	0.41	-1.84	-0.233	0.487	0.279	0.851	0.0649	lm.nb	Immunometabolism, Innate Immune System, Lymphocyte Activation	NM_009763.3:542
Ccl12-mRNA	1.41	0.473	0.482	2.33	2.65	1.4	5.04	0.0408	lm.nb	Chemokine Signaling, Cytokine Signaling, Host-pathogen Interaction, Lymphocyte Activation, NLR signaling, TNF Family Signaling	NM_011331.2:56		Arhgdib-mRNA	1.53	0.611	0.336	2.73	2.9	1.26	6.64	0.0661	lm.nb	Apoptosis, Lymphocyte Trafficking	NM_007486.4:280
Tlr8-mRNA	1.11	0.378	0.368	1.85	2.16	1.29	3.6	0.0426	lm.nb	Innate Immune System, TLR Signaling	NM_133212.2:110		Nos2-mRNA	1.21	0.483	0.266	2.16	2.32	1.2	4.47	0.0661	lm.nb	Cytokine Signaling, Hemostasis, Host-pathogen Interaction, Innate Immune System	NM_010927.3:3715
Spn-mRNA	1.17	0.398	0.386	1.95	2.25	1.31	3.86	0.0429	loglinear	Cell Adhesion, Hemostasis, Host-pathogen Interaction, Lymphocyte Activation	NM_001037810.1:726		Jak1-mRNA	0.582	0.232	0.127	1.04	1.5	1.09	2.05	0.0664	lm.nb	Cytokine Signaling, Hemostasis, Host-pathogen Interaction, NLR signaling, Th1 Differentiation, Th17 Differentiation, Treg Differentiation, Type I Interferon Signaling, Type II Interferon Signaling	NM_146145.2:4080
Psmd7-mRNA	0.435	0.149	0.144	0.726	1.35	1.1	1.65	0.043	lm.nb	Adaptive Immune System, Apoptosis, B cell Receptor Signaling, Cytokine Signaling, Host-pathogen Interaction, Immunometabolism, Innate Immune System, MHC Class I Antigen Presentation, NF-kB Signaling, T Cell Receptor Signaling	NM_010817.2:1424		Cybb-mRNA	1.8	0.721	0.386	3.21	3.48	1.31	9.27	0.0671	lm.nb	Adaptive Immune System, Host-pathogen Interaction, Innate Immune System, Lymphocyte Trafficking, MHC Class I Antigen Presentation, NLR signaling, Oxidative Stress, Phagocytosis and Degradation	NM_007807.2:1535
Clec4a4-mRNA	1.47	0.502	0.482	2.45	2.76	1.4	5.47	0.0433	lm.nb	Innate Immune System	NM_001005860.2:722		Bcl6-mRNA	0.574	0.231	0.122	1.03	1.49	1.09	2.04	0.0676	lm.nb	Cytokine Signaling, Lymphocyte Activation	NM_009744.3:185
Vtn-mRNA	-3.51	1.21	-5.88	-1.15	0.0876	0.017	0.452	0.0437	lm.nb	Complement System, Host-pathogen Interaction, Innate Immune System	NM_011707.2:1385		Stat5a-mRNA	1.41	0.57	0.296	2.53	2.66	1.23	5.78	0.0683	lm.nb	Cytokine Signaling, Host-pathogen Interaction, Th2 Differentiation, Transcriptional Regulation	NM_011488.2:1545
Tgfbi-mRNA	0.4	0.139	0.128	0.673	1.32	1.09	1.59	0.0449	loglinear	Cell Adhesion	NM_009369.4:1295		Bcap31-mRNA	-0.54	0.222	-0.974	-0.106	0.688	0.509	0.929	0.0714	lm.nb	Adaptive Immune System, Apoptosis, Host-pathogen Interaction, MHC Class I Antigen Presentation	NM_012060.4:65
Ccrl1-mRNA	1.04	0.362	0.329	1.75	2.05	1.26	3.36	0.0455	lm.nb	Chemokine Signaling	NM_145700.2:780		Il1b-mRNA	2.53	1.05	0.481	4.59	5.79	1.4	24	0.0729	lm.nb	Cytokine Signaling, Host-pathogen Interaction, Innate Immune System, Lymphocyte Activation, NF-kB Signaling, NLR signaling, Oxidative Stress, TLR Signaling, TNF Family Signaling, Th17 Differentiation	NM_008361.3:1120
Ifnar2-mRNA	0.535	0.187	0.169	0.901	1.45	1.12	1.87	0.0457	loglinear	Cytokine Signaling, Host-pathogen Interaction, Lymphocyte Activation, NLR signaling, TLR Signaling, Type I Interferon Signaling	NM_001110498.1:725		Ccr2-mRNA	1.39	0.577	0.261	2.53	2.63	1.2	5.76	0.0733	lm.nb	Chemokine Signaling, Cytokine Signaling, Innate Immune System, Lymphocyte Activation	NM_009915.2:2965
Tnfsf10-mRNA	-0.579	0.202	-0.976	-0.182	0.67	0.508	0.882	0.046	loglinear	Apoptosis, Cytokine Signaling, Host-pathogen Interaction, Lymphocyte Activation, TNF Family Signaling	NM_009425.2:2055		Irgm1-mRNA	0.286	0.12	0.0514	0.521	1.22	1.04	1.44	0.0753	loglinear	Host-pathogen Interaction	NM_008326.1:27
Irgm1-mRNA	0.538	0.188	0.169	0.906	1.45	1.12	1.87	0.046	lm.nb	Host-pathogen Interaction	NM_008326.1:27		Tlr5-mRNA	1.52	0.65	0.246	2.79	2.87	1.19	6.93	0.0795	lm.nb	Host-pathogen Interaction, Innate Immune System, TLR Signaling	NM_016928.2:560
Il10ra-mRNA	1.33	0.466	0.414	2.24	2.51	1.33	4.72	0.0465	lm.nb	Cytokine Signaling, Host-pathogen Interaction, Treg Differentiation	NM_008348.2:75		Cd99-mRNA	1.1	0.473	0.178	2.03	2.15	1.13	4.09	0.0797	lm.nb	Cell Adhesion	NM_025584.2:716
Ptpn2-mRNA	0.168	0.0601	0.0507	0.286	1.12	1.04	1.22	0.0487	loglinear	Cytokine Signaling, Lymphocyte Activation	NM_001127177.1:160		Tnfsf13b-mRNA	1.74	0.755	0.259	3.22	3.34	1.2	9.32	0.0826	lm.nb	Cytokine Signaling, Lymphocyte Activation, NF-kB Signaling	NM_033622.1:225
Plau-mRNA	0.704	0.252	0.211	1.2	1.63	1.16	2.29	0.0488	lm.nb	Complement System, Hemostasis, Innate Immune System, NF-kB Signaling	NM_008873.2:1950		Il18r1-mRNA	1.44	0.629	0.21	2.68	2.72	1.16	6.39	0.0835	lm.nb	Cytokine Signaling, Lymphocyte Activation, TNF Family Signaling	NM_001161842.1:620
Irak4-mRNA	-0.356	0.127	-0.605	-0.106	0.781	0.657	0.929	0.049	loglinear	Cytokine Signaling, Host-pathogen Interaction, Innate Immune System, NF-kB Signaling, NLR signaling, TLR Signaling	NM_029926.5:250		Il22ra2-mRNA	1.35	0.592	0.188	2.51	2.55	1.14	5.69	0.0851	lm.nb	Cytokine Signaling	NM_178258.5:20
Ccr7-mRNA	2.42	0.871	0.715	4.13	5.36	1.64	17.5	0.0497	loglinear	Chemokine Signaling, Cytokine Signaling, Lymphocyte Activation, Oxidative Stress	NM_007719.2:755		Ltb4r1-mRNA	0.779	0.344	0.105	1.45	1.72	1.08	2.74	0.0862	loglinear	Immunometabolism	NM_008519.2:125
Map4k4-mRNA	0.477	0.171	0.141	0.813	1.39	1.1	1.76	0.0498	loglinear	TNF Family Signaling	NM_008696.2:3425		Ifi35-mRNA	-0.625	0.277	-1.17	-0.0823	0.648	0.445	0.945	0.087	lm.nb	Cytokine Signaling, Type I Interferon Signaling	NM_027320.4:820
Cd81-mRNA	0.344	0.124	0.101	0.586	1.27	1.07	1.5	0.0502	loglinear	Adaptive Immune System, B cell Receptor Signaling, Complement System, Host-pathogen Interaction, Innate Immune System, Lymphocyte Activation	NM_133655.2:575		Itga6-mRNA	-0.536	0.238	-1	-0.0686	0.69	0.499	0.954	0.0879	lm.nb	Cell Adhesion, Hemostasis, Host-pathogen Interaction	NM_008397.3:910
Irf4-mRNA	1.07	0.387	0.313	1.83	2.1	1.24	3.55	0.0504	lm.nb	Cytokine Signaling, Lymphocyte Activation, Th17 Differentiation, Transcriptional Regulation, Type I Interferon Signaling, Type II Interferon Signaling	NM_013674.1:1878		Tlr9-mRNA	1.71	0.762	0.216	3.2	3.27	1.16	9.2	0.0883	lm.nb	Host-pathogen Interaction, Innate Immune System, TLR Signaling	NM_031178.2:1801
Tal1-mRNA	2.3	0.833	0.668	3.93	4.92	1.59	15.3	0.0508	lm.nb	Transcriptional Regulation	NM_011527.2:2490		Irf5-mRNA	1.46	0.654	0.177	2.74	2.75	1.13	6.69	0.0895	lm.nb	Cytokine Signaling, TLR Signaling, Transcriptional Regulation, Type I Interferon Signaling, Type II Interferon Signaling	NM_012057.3:1826
Tirap-mRNA	0.68	0.248	0.194	1.17	1.6	1.14	2.25	0.0519	lm.nb	Adaptive Immune System, Host-pathogen Interaction, Innate Immune System, Lymphocyte Activation, MHC Class I Antigen Presentation, NF-kB Signaling, TLR Signaling	NM_001177847.1:200		Il33-mRNA	1.01	0.454	0.118	1.9	2.01	1.08	3.72	0.0907	lm.nb	Cytokine Signaling, Host-pathogen Interaction	NM_133775.1:1011
Tnfaip3-mRNA	1.66	0.606	0.468	2.84	3.15	1.38	7.18	0.0524	lm.nb	Host-pathogen Interaction, Innate Immune System, Lymphocyte Activation, NF-kB Signaling, NLR signaling, Oxidative Stress, TNF Family Signaling	NM_009397.2:232		Thy1-mRNA	1.36	0.616	0.157	2.57	2.57	1.11	5.94	0.0912	lm.nb	Lymphocyte Activation, Lymphocyte Trafficking	NM_009382.3:425
Fcgr4-mRNA	1.04	0.383	0.292	1.79	2.06	1.22	3.46	0.0528	lm.nb	Host-pathogen Interaction, Innate Immune System, Lymphocyte Activation, Phagocytosis and Degradation	NM_144559.1:608		Il15ra-mRNA	1.46	0.662	0.162	2.76	2.75	1.12	6.76	0.0922	lm.nb	Cytokine Signaling, Host-pathogen Interaction, Lymphocyte Activation	NM_008358.2:800
Ly86-mRNA	1.47	0.54	0.41	2.53	2.77	1.33	5.77	0.0531	lm.nb	Innate Immune System, TLR Signaling	NM_010745.2:725		Ccl22-mRNA	1.98	0.898	0.218	3.74	3.94	1.16	13.3	0.0924	lm.nb	Chemokine Signaling, Cytokine Signaling	NM_009137.2:1096
C2-mRNA	-1.23	0.453	-2.11	-0.337	0.428	0.231	0.791	0.0538	lm.nb	Complement System, Host-pathogen Interaction, Innate Immune System	NM_013484.2:2359		H2-DMb2-mRNA	2.18	0.997	0.226	4.13	4.53	1.17	17.6	0.094	lm.nb	Adaptive Immune System, Cell Adhesion, Host-pathogen Interaction, Lymphocyte Activation, MHC Class II Antigen Presentation, Phagocytosis and Degradation	NM_010388.4:195
Cxcl9-mRNA	0.951	0.358	0.25	1.65	1.93	1.19	3.14	0.0565	lm.nb	Chemokine Signaling, Cytokine Signaling	NM_008599.2:40		Csf1-mRNA	1.28	0.591	0.123	2.44	2.43	1.09	5.43	0.096	lm.nb	Cytokine Signaling, TNF Family Signaling	NM_001113530.1:833
Gp1bb-mRNA	1.1	0.413	0.285	1.91	2.14	1.22	3.75	0.057	loglinear	Hemostasis	NM_010327.2:1555		Il4ra-mRNA	0.801	0.371	0.0725	1.53	1.74	1.05	2.89	0.0974	lm.nb	Cytokine Signaling, Lymphocyte Activation, Th2 Differentiation	NM_001008700.3:670
Fcgr1-mRNA	1.45	0.548	0.376	2.52	2.73	1.3	5.75	0.0571	lm.nb	Adaptive Immune System, Cytokine Signaling, Host-pathogen Interaction, Innate Immune System, MHC Class I Antigen Presentation, Phagocytosis and Degradation, Type II Interferon Signaling	NM_010186.5:185		Ifnar1-mRNA	0.692	0.321	0.0623	1.32	1.62	1.04	2.5	0.0975	lm.nb	Cytokine Signaling, Host-pathogen Interaction, Lymphocyte Activation, NLR signaling, TLR Signaling, Type I Interferon Signaling	NM_010508.1:1195
Cd274-mRNA	2.01	0.762	0.521	3.51	4.04	1.43	11.4	0.0574	lm.nb	Adaptive Immune System, Cell Adhesion, Lymphocyte Activation	NM_021893.2:515		Mr1-mRNA	1.23	0.572	0.11	2.35	2.35	1.08	5.1	0.0978	lm.nb	MHC Class I Antigen Presentation	NM_008209.4:1360
Abl1-mRNA	0.635	0.242	0.161	1.11	1.55	1.12	2.16	0.0585	loglinear	Hemostasis, Host-pathogen Interaction, Innate Immune System, Lymphocyte Activation, Oxidative Stress	NM_009594.3:4216		Ptpn2-mRNA	0.354	0.165	0.0314	0.677	1.28	1.02	1.6	0.0979	lm.nb	Cytokine Signaling, Lymphocyte Activation	NM_001127177.1:160
C4bp-mRNA	-2.04	0.787	-3.58	-0.497	0.243	0.0835	0.709	0.0606	lm.nb	Complement System, Host-pathogen Interaction, Innate Immune System	NM_007576.3:580		Il2rg-mRNA	1.42	0.662	0.126	2.72	2.68	1.09	6.6	0.0979	lm.nb	Cytokine Signaling, Hemostasis, Host-pathogen Interaction, Th17 Differentiation, Th2 Differentiation	NM_013563.3:1226
Hcst-mRNA	1.01	0.39	0.246	1.77	2.01	1.19	3.42	0.0606	lm.nb	Adaptive Immune System, Lymphocyte Activation	NM_011827.3:166		Clu-mRNA	1.13	0.527	0.0961	2.16	2.19	1.07	4.47	0.0988	lm.nb	Complement System, Hemostasis, Innate Immune System	NM_013492.2:354
Trp53-mRNA	0.802	0.314	0.187	1.42	1.74	1.14	2.67	0.063	lm.nb	Apoptosis, Cytokine Signaling, Hemostasis, Host-pathogen Interaction, Oxidative Stress, Transcriptional Regulation	NM_011640.1:1835		Il17rb-mRNA	1.14	0.534	0.091	2.18	2.2	1.07	4.54	0.1	lm.nb	Cytokine Signaling	NM_019583.3:285
Crlf2-mRNA	0.744	0.291	0.173	1.31	1.67	1.13	2.49	0.063	lm.nb	Cytokine Signaling	NM_001164735.1:1225		Ccr5-mRNA	1.58	0.747	0.121	3.05	3	1.09	8.27	0.101	lm.nb	Chemokine Signaling, Cytokine Signaling, Host-pathogen Interaction	NM_009917.5:1340
Ikbkap-mRNA	0.576	0.226	0.133	1.02	1.49	1.1	2.03	0.0633	lm.nb	NF-kB Signaling	NM_026079.3:38		Il1rap-mRNA	0.509	0.241	0.037	0.98	1.42	1.03	1.97	0.102	loglinear	Cytokine Signaling, Th17 Differentiation	NM_134103.2:945
Nfatc2-mRNA	0.588	0.231	0.135	1.04	1.5	1.1	2.06	0.0636	loglinear	Adaptive Immune System, B cell Receptor Signaling, Host-pathogen Interaction, Innate Immune System, Lymphocyte Activation, T Cell Receptor Signaling, Transcriptional Regulation	NM_001037177.1:1559		Casp1-mRNA	-0.901	0.43	-1.74	-0.059	0.536	0.299	0.96	0.104	lm.nb	Cytokine Signaling, Host-pathogen Interaction, Inflammasomes, Innate Immune System, NLR signaling	NM_009807.2:259
Cxcl10-mRNA	1.8	0.711	0.409	3.2	3.49	1.33	9.16	0.0643	lm.nb	Chemokine Signaling, Cytokine Signaling, Host-pathogen Interaction, TLR Signaling, TNF Family Signaling	NM_021274.1:115		Stat3-mRNA	0.533	0.255	0.0325	1.03	1.45	1.02	2.05	0.105	lm.nb	Chemokine Signaling, Cytokine Signaling, Host-pathogen Interaction, Th17 Differentiation, Transcriptional Regulation, Treg Differentiation	NM_213659.2:2130
Cxcr3-mRNA	1.46	0.577	0.329	2.59	2.75	1.26	6.02	0.0646	lm.nb	Chemokine Signaling, Cytokine Signaling	NM_009910.2:605		Tagap-mRNA	1.87	0.894	0.113	3.62	3.65	1.08	12.3	0.105	lm.nb	NF-kB Signaling	NM_145968.2:350
Btnl2-mRNA	-1.78	0.705	-3.16	-0.4	0.291	0.112	0.758	0.0648	lm.nb	Adaptive Immune System, Lymphocyte Activation	NM_079835.2:300		Ikbke-mRNA	-0.643	0.308	-1.25	-0.0386	0.64	0.421	0.974	0.105	lm.nb	Host-pathogen Interaction, Innate Immune System, NLR signaling, TLR Signaling	NM_019777.3:2495
Nfkbia-mRNA	0.421	0.168	0.0921	0.75	1.34	1.07	1.68	0.0661	lm.nb	Adaptive Immune System, Apoptosis, B cell Receptor Signaling, Chemokine Signaling, Cytokine Signaling, Host-pathogen Interaction, Innate Immune System, NF-kB Signaling, NLR signaling, T Cell Receptor Signaling, TLR Signaling, TNF Family Signaling, Transcriptional Regulation	NM_010907.2:646		C1qa-mRNA	1.41	0.676	0.084	2.73	2.65	1.06	6.65	0.106	lm.nb	Complement System, Host-pathogen Interaction, Innate Immune System	NM_007572.2:566
Tollip-mRNA	0.546	0.218	0.119	0.973	1.46	1.09	1.96	0.0664	lm.nb	Cytokine Signaling, Innate Immune System, TLR Signaling	NM_023764.3:260		Ccl6-mRNA	-0.623	0.299	-1.21	-0.0368	0.649	0.433	0.975	0.106	lm.nb	Chemokine Signaling, Cytokine Signaling	NM_009139.2:825
Entpd1-mRNA	0.723	0.292	0.151	1.29	1.65	1.11	2.45	0.0685	lm.nb	Host-pathogen Interaction, Immunometabolism	NM_009848.3:170		Ms4a1-mRNA	2.43	1.17	0.143	4.72	5.39	1.1	26.3	0.106	lm.nb	Lymphocyte Activation	NM_007641.5:166
Mbp-mRNA	0.848	0.343	0.176	1.52	1.8	1.13	2.87	0.0686	lm.nb	Lymphocyte Trafficking	NM_010777.3:761		Ikbkb-mRNA	0.94	0.451	0.0551	1.82	1.92	1.04	3.54	0.106	lm.nb	Adaptive Immune System, Apoptosis, B cell Receptor Signaling, Chemokine Signaling, Cytokine Signaling, Host-pathogen Interaction, Innate Immune System, MHC Class I Antigen Presentation, NF-kB Signaling, NLR signaling, T Cell Receptor Signaling, TLR Signaling, TNF Family Signaling	NM_010546.2:4280
Hfe-mRNA	0.685	0.277	0.142	1.23	1.61	1.1	2.34	0.0688	lm.nb	Lymphocyte Activation	NM_010424.4:1505		Tgfb2-mRNA	1.66	0.806	0.0858	3.24	3.17	1.06	9.47	0.108	lm.nb	Cytokine Signaling, Hemostasis, Host-pathogen Interaction, TGF-b Signaling	NM_009367.1:1685
Il1rn-mRNA	1.17	0.475	0.238	2.1	2.25	1.18	4.29	0.0697	lm.nb	Cytokine Signaling	NM_031167.5:224		Abcf1-mRNA	0.309	0.15	0.0141	0.604	1.24	1.01	1.52	0.109	loglinear	Immunometabolism	NM_013854.1:875
Bst1-mRNA	-2.49	1.01	-4.47	-0.504	0.178	0.0451	0.705	0.0698	lm.nb	Immunometabolism, Innate Immune System, Lymphocyte Activation	NM_009763.3:542		H2-DMa-mRNA	1.28	0.624	0.0532	2.5	2.42	1.04	5.66	0.11	lm.nb	Cell Adhesion, Host-pathogen Interaction, MHC Class II Antigen Presentation, Phagocytosis and Degradation	NM_010386.3:530
Ifi204-mRNA	1.3	0.529	0.258	2.33	2.45	1.2	5.04	0.0706	lm.nb	Innate Immune System, NLR signaling	NM_008329.2:1296		Tgfb3-mRNA	1.25	0.616	0.0459	2.46	2.38	1.03	5.51	0.112	lm.nb	Cytokine Signaling, Hemostasis, Host-pathogen Interaction, TGF-b Signaling	NM_009368.2:2410
C6-mRNA	1.23	0.509	0.237	2.23	2.35	1.18	4.7	0.0724	lm.nb	Complement System, Innate Immune System	NM_016704.2:170		Icam2-mRNA	1.44	0.714	0.0402	2.84	2.71	1.03	7.15	0.114	lm.nb	Adaptive Immune System, Cell Adhesion, Innate Immune System, Lymphocyte Activation	NM_010494.1:375
Il13ra1-mRNA	-0.636	0.263	-1.15	-0.121	0.644	0.45	0.92	0.0727	lm.nb	Cytokine Signaling	NM_133990.4:845		Mx1-mRNA	0.971	0.482	0.0267	1.92	1.96	1.02	3.77	0.114	lm.nb	Cytokine Signaling, Host-pathogen Interaction, Type I Interferon Signaling	NM_010846.1:2485
Irf8-mRNA	0.793	0.329	0.148	1.44	1.73	1.11	2.71	0.0737	lm.nb	Cytokine Signaling, Host-pathogen Interaction, Transcriptional Regulation, Type I Interferon Signaling, Type II Interferon Signaling	NM_008320.3:2274		Irak3-mRNA	0.725	0.363	0.0136	1.44	1.65	1.01	2.71	0.116	lm.nb	Cytokine Signaling, Innate Immune System, TLR Signaling	NM_028679.3:921
Prim1-mRNA	0.975	0.414	0.164	1.79	1.97	1.12	3.45	0.078	lm.nb	Immunometabolism	NM_008921.2:1166		Abl1-mRNA	1.07	0.538	0.0189	2.13	2.11	1.01	4.37	0.117	lm.nb	Hemostasis, Host-pathogen Interaction, Innate Immune System, Lymphocyte Activation, Oxidative Stress	NM_009594.3:4216
Maf-mRNA	0.889	0.38	0.145	1.63	1.85	1.11	3.1	0.0793	lm.nb	Th2 Differentiation, Transcriptional Regulation	NM_001025577.2:43		Ccl2-mRNA	0.823	0.413	0.0137	1.63	1.77	1.01	3.1	0.117	lm.nb	Chemokine Signaling, Cytokine Signaling, NF-kB Signaling	NM_011333.3:415
Casp1-mRNA	-0.408	0.175	-0.75	-0.0648	0.754	0.595	0.956	0.0802	lm.nb	Cytokine Signaling, Host-pathogen Interaction, Inflammasomes, Innate Immune System, NLR signaling	NM_009807.2:259		Litaf-mRNA	-0.515	0.259	-1.02	-0.00705	0.7	0.492	0.995	0.118	lm.nb	Phagocytosis and Degradation	NM_019980.1:1100
Il22ra2-mRNA	1.61	0.692	0.256	2.97	3.06	1.19	7.83	0.0802	lm.nb	Cytokine Signaling	NM_178258.5:20		Xbp1-mRNA	0.623	0.314	0.00696	1.24	1.54	1	2.36	0.119	lm.nb	Host-pathogen Interaction, Lymphocyte Activation, Oxidative Stress, Transcriptional Regulation	NM_013842.2:825
Ptk2-mRNA	0.398	0.174	0.0572	0.738	1.32	1.04	1.67	0.0839	lm.nb	Apoptosis, Chemokine Signaling, Hemostasis, Host-pathogen Interaction, Innate Immune System, Lymphocyte Trafficking	NM_007982.2:1060		Cd1d1-mRNA	1.06	0.539	0.00888	2.12	2.09	1.01	4.35	0.119	lm.nb	Adaptive Immune System, Host-pathogen Interaction, Lymphocyte Activation	NM_007639.3:1340
Cul9-mRNA	1.04	0.457	0.146	1.94	2.06	1.11	3.84	0.0848	lm.nb	Apoptosis	NM_001081335.2:2552		Cd34-mRNA	0.94	0.478	0.00185	1.88	1.92	1	3.67	0.121	lm.nb	Cell Adhesion	NM_001111059.1:560
Tap1-mRNA	0.385	0.171	0.0504	0.719	1.31	1.04	1.65	0.0871	lm.nb	Adaptive Immune System, Host-pathogen Interaction, MHC Class I Antigen Presentation, Phagocytosis and Degradation	NM_001161730.1:856		Cd24a-mRNA	0.294	0.15	-0.00105	0.588	1.23	0.999	1.5	0.123	lm.nb	Lymphocyte Activation	NM_009846.2:584
Il33-mRNA	-0.962	0.427	-1.8	-0.124	0.514	0.287	0.918	0.0877	lm.nb	Cytokine Signaling, Host-pathogen Interaction	NM_133775.1:1011		Spn-mRNA	1.98	1.02	-0.0117	3.98	3.96	0.992	15.8	0.123	lm.nb	Cell Adhesion, Hemostasis, Host-pathogen Interaction, Lymphocyte Activation	NM_001037810.1:726
Ebi3-mRNA	0.544	0.245	0.0628	1.02	1.46	1.04	2.03	0.091	loglinear	Cytokine Signaling, Lymphocyte Activation	NM_015766.2:1015		Traf3-mRNA	0.613	0.315	-0.00425	1.23	1.53	0.997	2.35	0.123	lm.nb	Cytokine Signaling, Host-pathogen Interaction, Innate Immune System, NF-kB Signaling, NLR signaling, TLR Signaling, TNF Family Signaling	NM_001048206.1:6385
Casp3-mRNA	-0.49	0.222	-0.925	-0.0551	0.712	0.527	0.963	0.0918	lm.nb	Apoptosis, Cytokine Signaling, Host-pathogen Interaction, Lymphocyte Activation, Oxidative Stress, TNF Family Signaling	NM_009810.2:630		Nfil3-mRNA	0.901	0.466	-0.0118	1.81	1.87	0.992	3.52	0.125	lm.nb	Transcriptional Regulation	NM_017373.3:1299
Cxcl11-mRNA	1.37	0.623	0.151	2.59	2.59	1.11	6.03	0.0923	lm.nb	Chemokine Signaling, Cytokine Signaling, TLR Signaling	NM_019494.1:345		Nfkb1-mRNA	0.448	0.233	-0.0092	0.905	1.36	0.994	1.87	0.127	lm.nb	Adaptive Immune System, Apoptosis, B cell Receptor Signaling, Chemokine Signaling, Cytokine Signaling, Host-pathogen Interaction, Inflammasomes, Innate Immune System, NF-kB Signaling, NLR signaling, Oxidative Stress, T Cell Receptor Signaling, TLR Signaling, TNF Family Signaling, Th1 Differentiation, Transcriptional Regulation	NM_008689.2:2125
Muc1-mRNA	-2.4	1.09	-4.53	-0.259	0.19	0.0432	0.836	0.0929	lm.nb	Cytokine Signaling, Innate Immune System	NM_013605.1:1445		Ikzf2-mRNA	0.888	0.465	-0.0246	1.8	1.85	0.983	3.48	0.129	lm.nb	Transcriptional Regulation	NM_011770.4:7230
Cd53-mRNA	0.874	0.398	0.0943	1.65	1.83	1.07	3.15	0.093	lm.nb	Innate Immune System	NM_007651.3:2300		Cd53-mRNA	1.64	0.869	-0.0639	3.34	3.11	0.957	10.1	0.132	lm.nb	Innate Immune System	NM_007651.3:2300
Zeb1-mRNA	0.574	0.262	0.0608	1.09	1.49	1.04	2.13	0.0935	lm.nb	Cytokine Signaling, Lymphocyte Activation, Transcriptional Regulation	NM_011546.2:4150		Klrd1-mRNA	1.02	0.542	-0.0404	2.09	2.03	0.972	4.24	0.132	lm.nb	Adaptive Immune System, Host-pathogen Interaction, Innate Immune System, Lymphocyte Activation	NM_010654.2:434
Nox4-mRNA	1.44	0.664	0.14	2.74	2.71	1.1	6.69	0.0957	lm.nb	Oxidative Stress	NM_015760.4:1535		Casp3-mRNA	0.355	0.189	-0.0162	0.726	1.28	0.989	1.65	0.134	lm.nb	Apoptosis, Cytokine Signaling, Host-pathogen Interaction, Lymphocyte Activation, Oxidative Stress, TNF Family Signaling	NM_009810.2:630
Cd82-mRNA	-0.308	0.142	-0.586	-0.0292	0.808	0.666	0.98	0.0962	lm.nb	Apoptosis	NM_001271430.1:186		Tirap-mRNA	0.652	0.352	-0.0374	1.34	1.57	0.974	2.53	0.137	lm.nb	Adaptive Immune System, Host-pathogen Interaction, Innate Immune System, Lymphocyte Activation, MHC Class I Antigen Presentation, NF-kB Signaling, TLR Signaling	NM_001177847.1:200
Mme-mRNA	-1.32	0.611	-2.52	-0.124	0.4	0.174	0.918	0.0966	lm.nb	Innate Immune System	NM_008604.3:285		Tlr1-mRNA	1.12	0.612	-0.0772	2.32	2.18	0.948	5	0.141	lm.nb	Adaptive Immune System, Host-pathogen Interaction, Innate Immune System, MHC Class I Antigen Presentation, TLR Signaling	NM_030682.1:805
Clec5a-mRNA	1.76	0.818	0.159	3.37	3.39	1.12	10.3	0.0975	lm.nb	Innate Immune System	NM_001038604.1:605		Cd209g-mRNA	1.13	0.618	-0.0811	2.34	2.19	0.945	5.06	0.141	lm.nb	Cell Adhesion, Host-pathogen Interaction, Innate Immune System	NM_027343.3:644
Slamf7-mRNA	1.53	0.712	0.134	2.93	2.89	1.1	7.6	0.0981	lm.nb	Adaptive Immune System, Lymphocyte Activation	NM_144539.5:750		Cd3e-mRNA	1.51	0.829	-0.113	3.14	2.85	0.925	8.78	0.142	lm.nb	Adaptive Immune System, Host-pathogen Interaction, Lymphocyte Activation, T Cell Receptor Signaling	NM_007648.4:380
Irf3-mRNA	0.604	0.286	0.0444	1.16	1.52	1.03	2.24	0.102	loglinear	Cytokine Signaling, Hemostasis, Host-pathogen Interaction, Innate Immune System, NLR signaling, TLR Signaling, Transcriptional Regulation, Type I Interferon Signaling, Type II Interferon Signaling	NM_016849.3:1527		C1qb-mRNA	1.38	0.756	-0.104	2.86	2.6	0.931	7.26	0.142	lm.nb	Complement System, Host-pathogen Interaction, Innate Immune System	NM_009777.2:865
Abcb1a-mRNA	-0.765	0.362	-1.47	-0.0552	0.589	0.36	0.962	0.102	lm.nb	Immunometabolism	NM_011076.1:2600		Ifnar2-mRNA	0.702	0.386	-0.0543	1.46	1.63	0.963	2.75	0.143	lm.nb	Cytokine Signaling, Host-pathogen Interaction, Lymphocyte Activation, NLR signaling, TLR Signaling, Type I Interferon Signaling	NM_001110498.1:725
Fcgr3-mRNA	0.844	0.402	0.0555	1.63	1.8	1.04	3.1	0.104	lm.nb	Host-pathogen Interaction, Innate Immune System, Phagocytosis and Degradation	NM_010188.5:1175		Prkcd-mRNA	-0.436	0.24	-0.907	0.0348	0.739	0.533	1.02	0.144	lm.nb	Apoptosis, Autophagy, Chemokine Signaling, Cytokine Signaling, Hemostasis, Innate Immune System, Lymphocyte Activation, NLR signaling, Oxidative Stress, Type II Interferon Signaling	NM_011103.2:1265
Il12rb1-mRNA	1.12	0.533	0.0706	2.16	2.17	1.05	4.47	0.105	lm.nb	Cytokine Signaling, Lymphocyte Activation, Th1 Differentiation, Th17 Differentiation	NM_008353.2:1757		Nfkb2-mRNA	0.732	0.409	-0.0691	1.53	1.66	0.953	2.9	0.148	lm.nb	Cytokine Signaling, Host-pathogen Interaction, Inflammasomes, Innate Immune System, NF-kB Signaling, NLR signaling, TLR Signaling, Transcriptional Regulation	NM_019408.2:1150
Cfb-mRNA	-0.589	0.288	-1.15	-0.025	0.665	0.45	0.983	0.11	lm.nb	Complement System, Host-pathogen Interaction, Innate Immune System	NM_008198.2:1685		Ifngr1-mRNA	0.688	0.402	-0.0996	1.48	1.61	0.933	2.78	0.162	lm.nb	Cytokine Signaling, Host-pathogen Interaction, Lymphocyte Activation, Th1 Differentiation, Type II Interferon Signaling	NM_010511.2:985
Foxp3-mRNA	1.69	0.835	0.0558	3.33	3.23	1.04	10	0.113	lm.nb	Lymphocyte Activation, Transcriptional Regulation, Treg Differentiation	NM_054039.1:150		Fcgr1-mRNA	1.19	0.698	-0.174	2.56	2.29	0.886	5.91	0.162	lm.nb	Adaptive Immune System, Cytokine Signaling, Host-pathogen Interaction, Innate Immune System, MHC Class I Antigen Presentation, Phagocytosis and Degradation, Type II Interferon Signaling	NM_010186.5:185
Ifit2-mRNA	1.51	0.759	0.0269	3	2.86	1.02	8.01	0.117	lm.nb	Cytokine Signaling, Type I Interferon Signaling	NM_008332.2:230		Tnfsf10-mRNA	-0.672	0.394	-1.44	0.0995	0.627	0.367	1.07	0.163	lm.nb	Apoptosis, Cytokine Signaling, Host-pathogen Interaction, Lymphocyte Activation, TNF Family Signaling	NM_009425.2:2055
Ilf3-mRNA	0.37	0.186	0.00543	0.734	1.29	1	1.66	0.118	loglinear	Transcriptional Regulation	NM_010561.2:1902		Ifi204-mRNA	1.43	0.842	-0.223	3.08	2.69	0.857	8.44	0.165	lm.nb	Innate Immune System, NLR signaling	NM_008329.2:1296
Pdcd1lg2-mRNA	1.64	0.823	0.0239	3.25	3.11	1.02	9.52	0.118	lm.nb	Adaptive Immune System, Cell Adhesion, Lymphocyte Activation	NM_021396.2:1870		Lilra5-mRNA	1.18	0.704	-0.203	2.56	2.26	0.869	5.88	0.17	lm.nb	Adaptive Immune System	NM_001081239.2:994
Cd3eap-mRNA	0.637	0.321	0.00679	1.27	1.55	1	2.41	0.119	lm.nb	Host-pathogen Interaction	NM_145822.2:1858		Tlr3-mRNA	-0.7	0.421	-1.52	0.124	0.615	0.347	1.09	0.171	lm.nb	Host-pathogen Interaction, Innate Immune System, TLR Signaling	NM_126166.2:1165
Psmb7-mRNA	0.29	0.147	0.00229	0.578	1.22	1	1.49	0.119	loglinear	Adaptive Immune System, Apoptosis, B cell Receptor Signaling, Cytokine Signaling, Immunometabolism, Innate Immune System, MHC Class I Antigen Presentation, NF-kB Signaling, T Cell Receptor Signaling	NM_011187.1:184		Cfp-mRNA	1.01	0.612	-0.191	2.21	2.01	0.876	4.62	0.175	lm.nb	Complement System, Host-pathogen Interaction, Innate Immune System	NM_008823.3:1107
Sell-mRNA	1.21	0.617	0.00407	2.42	2.32	1	5.36	0.121	lm.nb	Adaptive Immune System, Cell Adhesion, Hemostasis, Innate Immune System	NM_001164059.1:664		Ccl12-mRNA	0.621	0.378	-0.119	1.36	1.54	0.921	2.57	0.175	lm.nb	Chemokine Signaling, Cytokine Signaling, Host-pathogen Interaction, Lymphocyte Activation, NLR signaling, TNF Family Signaling	NM_011331.2:56
Nfatc3-mRNA	0.47	0.246	-0.0115	0.953	1.39	0.992	1.94	0.128	lm.nb	Adaptive Immune System, B cell Receptor Signaling, Host-pathogen Interaction, Innate Immune System, T Cell Receptor Signaling, Transcriptional Regulation	NM_010901.2:2260		Pparg-mRNA	0.528	0.321	-0.102	1.16	1.44	0.932	2.23	0.176	lm.nb	Immunometabolism, Transcriptional Regulation	NM_011146.1:1060
Ifi35-mRNA	-0.509	0.268	-1.03	0.0155	0.703	0.488	1.01	0.13	lm.nb	Cytokine Signaling, Type I Interferon Signaling	NM_027320.4:820		Stat1-mRNA	0.289	0.179	-0.0629	0.64	1.22	0.957	1.56	0.183	lm.nb	Chemokine Signaling, Cytokine Signaling, Host-pathogen Interaction, NLR signaling, TLR Signaling, Th1 Differentiation, Transcriptional Regulation, Type I Interferon Signaling, Type II Interferon Signaling	NM_009283.3:1590
Ccl9-mRNA	0.474	0.251	-0.0185	0.966	1.39	0.987	1.95	0.132	lm.nb	Chemokine Signaling, Cytokine Signaling	NM_011338.2:1125		Ly96-mRNA	-0.797	0.501	-1.78	0.185	0.576	0.292	1.14	0.187	lm.nb	Adaptive Immune System, Apoptosis, Host-pathogen Interaction, Innate Immune System, MHC Class I Antigen Presentation, NF-kB Signaling, TLR Signaling	NM_016923.1:368
Tlr2-mRNA	1.14	0.606	-0.0509	2.33	2.2	0.965	5.01	0.134	lm.nb	Adaptive Immune System, Host-pathogen Interaction, Innate Immune System, MHC Class I Antigen Presentation, Phagocytosis and Degradation, TLR Signaling	NM_011905.2:255		Mapk14-mRNA	0.536	0.339	-0.129	1.2	1.45	0.915	2.3	0.189	lm.nb	Cytokine Signaling, Hemostasis, Host-pathogen Interaction, Innate Immune System, Lymphocyte Trafficking, NLR signaling, T Cell Receptor Signaling, TLR Signaling, TNF Family Signaling, Th17 Differentiation	NM_011951.2:1420
Bid-mRNA	0.737	0.395	-0.0375	1.51	1.67	0.974	2.85	0.136	lm.nb	Apoptosis, Host-pathogen Interaction, Lymphocyte Activation	NM_007544.3:1307		Stat6-mRNA	0.454	0.29	-0.115	1.02	1.37	0.923	2.03	0.193	lm.nb	Cytokine Signaling, Host-pathogen Interaction, Innate Immune System, Lymphocyte Activation, Oxidative Stress, Th2 Differentiation, Transcriptional Regulation	NM_009284.2:3465
Clu-mRNA	-1.41	0.761	-2.9	0.0851	0.377	0.134	1.06	0.138	lm.nb	Complement System, Hemostasis, Innate Immune System	NM_013492.2:354		Il7-mRNA	0.95	0.611	-0.247	2.15	1.93	0.843	4.43	0.195	lm.nb	Cytokine Signaling, Lymphocyte Activation	NM_008371.2:1055
Ccr3-mRNA	3.11	1.69	-0.203	6.42	8.61	0.869	85.4	0.14	loglinear	Chemokine Signaling, Cytokine Signaling	NM_009914.4:2290		Syk-mRNA	0.832	0.538	-0.223	1.89	1.78	0.857	3.7	0.197	lm.nb	Adaptive Immune System, B cell Receptor Signaling, Cytokine Signaling, Hemostasis, Host-pathogen Interaction, Innate Immune System, Lymphocyte Activation, NF-kB Signaling	NM_011518.2:3970
Il1rl1-mRNA	1.09	0.6	-0.0865	2.26	2.13	0.942	4.8	0.144	lm.nb	Cytokine Signaling	NM_001025602.2:815		Bcl3-mRNA	-0.636	0.417	-1.45	0.182	0.643	0.365	1.13	0.202	lm.nb	Lymphocyte Activation, TNF Family Signaling, Transcriptional Regulation	NM_033601.3:1620
Tcf7-mRNA	1.02	0.562	-0.0825	2.12	2.03	0.944	4.35	0.144	lm.nb	Host-pathogen Interaction, Lymphocyte Activation, Transcriptional Regulation	NM_009331.3:1810		Adal-mRNA	0.469	0.313	-0.145	1.08	1.38	0.904	2.12	0.209	lm.nb	Immunometabolism	NM_029475.1:1202
Ctla4-mRNA	1.64	0.91	-0.144	3.42	3.12	0.905	10.7	0.146	lm.nb	Adaptive Immune System, Cell Adhesion, Lymphocyte Activation, T Cell Receptor Signaling	NM_009843.3:1475		Tyk2-mRNA	0.589	0.394	-0.184	1.36	1.5	0.881	2.57	0.209	lm.nb	Cytokine Signaling, Host-pathogen Interaction, NLR signaling, Th1 Differentiation, Th17 Differentiation, Treg Differentiation, Type I Interferon Signaling	NM_018793.2:3465
Ccl7-mRNA	1.45	0.803	-0.128	3.02	2.72	0.915	8.11	0.146	lm.nb	Chemokine Signaling, Cytokine Signaling	NM_013654.2:215		Fas-mRNA	0.616	0.424	-0.215	1.45	1.53	0.862	2.73	0.22	lm.nb	Apoptosis, Cytokine Signaling, Host-pathogen Interaction, Lymphocyte Activation, Oxidative Stress, TNF Family Signaling	NM_007987.2:95
Ptgs2-mRNA	0.991	0.554	-0.095	2.08	1.99	0.936	4.22	0.148	lm.nb	Cytokine Signaling, Host-pathogen Interaction, Immunometabolism, NF-kB Signaling, Oxidative Stress, TNF Family Signaling	NM_011198.3:675		Zeb1-mRNA	0.667	0.462	-0.238	1.57	1.59	0.848	2.97	0.222	lm.nb	Cytokine Signaling, Lymphocyte Activation, Transcriptional Regulation	NM_011546.2:4150
Il17ra-mRNA	-0.247	0.139	-0.519	0.0255	0.843	0.698	1.02	0.15	loglinear	Cytokine Signaling	NM_008359.1:312		C4bp-mRNA	-0.868	0.604	-2.05	0.316	0.548	0.241	1.24	0.224	lm.nb	Complement System, Host-pathogen Interaction, Innate Immune System	NM_007576.3:580
Tyk2-mRNA	0.425	0.241	-0.0476	0.897	1.34	0.968	1.86	0.153	lm.nb	Cytokine Signaling, Host-pathogen Interaction, NLR signaling, Th1 Differentiation, Th17 Differentiation, Treg Differentiation, Type I Interferon Signaling	NM_018793.2:3465		Casp8-mRNA	-0.407	0.284	-0.964	0.149	0.754	0.513	1.11	0.225	lm.nb	Apoptosis, Host-pathogen Interaction, Innate Immune System, Lymphocyte Activation, NLR signaling, TLR Signaling, TNF Family Signaling	NM_009812.2:1463
Emr1-mRNA	0.632	0.359	-0.072	1.34	1.55	0.951	2.53	0.153	lm.nb	Cell Adhesion, Hemostasis	NM_010130.1:995		Ly86-mRNA	1.07	0.756	-0.415	2.55	2.09	0.75	5.85	0.231	lm.nb	Innate Immune System, TLR Signaling	NM_010745.2:725
Stat1-mRNA	0.423	0.243	-0.0528	0.898	1.34	0.964	1.86	0.156	lm.nb	Chemokine Signaling, Cytokine Signaling, Host-pathogen Interaction, NLR signaling, TLR Signaling, Th1 Differentiation, Transcriptional Regulation, Type I Interferon Signaling, Type II Interferon Signaling	NM_009283.3:1590		Cd9-mRNA	-0.28	0.204	-0.68	0.12	0.824	0.624	1.09	0.242	lm.nb	Hemostasis	NM_007657.3:620
Gm10499-mRNA	-1.55	0.895	-3.3	0.208	0.342	0.101	1.15	0.159	lm.nb	Adaptive Immune System, Cell Adhesion, Cytokine Signaling, Host-pathogen Interaction, Lymphocyte Activation, MHC Class I Antigen Presentation, Phagocytosis and Degradation, Type I Interferon Signaling, Type II Interferon Signaling	XM_003086920.1:898		Pml-mRNA	-0.314	0.23	-0.765	0.136	0.804	0.589	1.1	0.243	lm.nb	Cytokine Signaling, Host-pathogen Interaction, Oxidative Stress, Type II Interferon Signaling	NM_008884.2:2765
Dpp4-mRNA	-0.704	0.408	-1.5	0.0949	0.614	0.353	1.07	0.159	lm.nb	Lymphocyte Activation	NM_001159543.1:1303		Npc1-mRNA	0.69	0.51	-0.31	1.69	1.61	0.807	3.23	0.248	lm.nb	Phagocytosis and Degradation	NM_008720.2:2645
Ccl20-mRNA	-0.485	0.285	-1.04	0.0733	0.714	0.485	1.05	0.164	lm.nb	Chemokine Signaling, Cytokine Signaling, TNF Family Signaling	NM_016960.1:120		Ifna1-mRNA	1	0.743	-0.456	2.46	2	0.729	5.49	0.249	lm.nb	Cytokine Signaling, Host-pathogen Interaction, Lymphocyte Activation, NLR signaling, TLR Signaling, Type I Interferon Signaling	NM_010502.2:354
Ccl2-mRNA	0.758	0.448	-0.121	1.64	1.69	0.92	3.11	0.166	lm.nb	Chemokine Signaling, Cytokine Signaling, NF-kB Signaling	NM_011333.3:415		Il15-mRNA	-0.528	0.395	-1.3	0.246	0.694	0.406	1.19	0.252	lm.nb	Cytokine Signaling, Host-pathogen Interaction, Lymphocyte Activation, TNF Family Signaling	NM_008357.2:854
Adal-mRNA	0.439	0.261	-0.0735	0.951	1.36	0.95	1.93	0.168	lm.nb	Immunometabolism	NM_029475.1:1202		Igf2r-mRNA	0.467	0.351	-0.221	1.16	1.38	0.858	2.23	0.254	lm.nb	Innate Immune System, Phagocytosis and Degradation	NM_010515.1:2585
Nox1-mRNA	-1.97	1.19	-4.3	0.356	0.255	0.0509	1.28	0.172	lm.nb	Oxidative Stress	NM_172203.1:475		Nt5e-mRNA	0.682	0.514	-0.325	1.69	1.6	0.798	3.22	0.255	lm.nb	Immunometabolism	NM_011851.3:1600
Itga6-mRNA	-0.449	0.271	-0.981	0.0822	0.732	0.507	1.06	0.173	lm.nb	Cell Adhesion, Hemostasis, Host-pathogen Interaction	NM_008397.3:910		Fcgr3-mRNA	0.827	0.631	-0.409	2.06	1.77	0.753	4.18	0.26	lm.nb	Host-pathogen Interaction, Innate Immune System, Phagocytosis and Degradation	NM_010188.5:1175
Cradd-mRNA	0.307	0.187	-0.0589	0.674	1.24	0.96	1.6	0.175	loglinear	Apoptosis	NM_009950.2:1470		Hfe-mRNA	0.41	0.319	-0.216	1.04	1.33	0.861	2.05	0.269	lm.nb	Lymphocyte Activation	NM_010424.4:1505
Psmb5-mRNA	0.16	0.0975	-0.031	0.351	1.12	0.979	1.28	0.176	loglinear	Adaptive Immune System, Apoptosis, B cell Receptor Signaling, Cytokine Signaling, Immunometabolism, Innate Immune System, MHC Class I Antigen Presentation, NF-kB Signaling, Oxidative Stress, T Cell Receptor Signaling	NM_011186.1:334		Nfkbia-mRNA	0.483	0.382	-0.265	1.23	1.4	0.832	2.35	0.275	lm.nb	Adaptive Immune System, Apoptosis, B cell Receptor Signaling, Chemokine Signaling, Cytokine Signaling, Host-pathogen Interaction, Innate Immune System, NF-kB Signaling, NLR signaling, T Cell Receptor Signaling, TLR Signaling, TNF Family Signaling, Transcriptional Regulation	NM_010907.2:646
Il27ra-mRNA	1.04	0.636	-0.203	2.29	2.06	0.869	4.89	0.176	lm.nb	Cytokine Signaling, Lymphocyte Activation	NM_016671.3:2320		Tgfbi-mRNA	0.426	0.342	-0.245	1.1	1.34	0.844	2.14	0.281	lm.nb	Cell Adhesion	NM_009369.4:1295
Pdcd2-mRNA	0.381	0.236	-0.0824	0.844	1.3	0.944	1.79	0.182	lm.nb	Apoptosis	NM_008799.2:837		H2-K1-mRNA	-0.45	0.365	-1.17	0.265	0.732	0.446	1.2	0.285	lm.nb	Adaptive Immune System, Cell Adhesion, Cytokine Signaling, Host-pathogen Interaction, Lymphocyte Activation, MHC Class I Antigen Presentation, Phagocytosis and Degradation, Type I Interferon Signaling, Type II Interferon Signaling	NM_001001892.2:1370
Ccl5-mRNA	-1.08	0.677	-2.4	0.251	0.474	0.189	1.19	0.187	lm.nb	Chemokine Signaling, Cytokine Signaling, Host-pathogen Interaction, Lymphocyte Activation, NLR signaling, Oxidative Stress, TLR Signaling, TNF Family Signaling	NM_013653.1:165		Gp1bb-mRNA	-0.315	0.258	-0.821	0.191	0.804	0.566	1.14	0.289	lm.nb	Hemostasis	NM_010327.2:1555
Notch2-mRNA	0.309	0.196	-0.0748	0.692	1.24	0.949	1.62	0.19	lm.nb	Host-pathogen Interaction, Lymphocyte Activation, Th2 Differentiation	NM_010928.1:5110		Ccl20-mRNA	-1	0.844	-2.65	0.654	0.5	0.159	1.57	0.302	lm.nb	Chemokine Signaling, Cytokine Signaling, TNF Family Signaling	NM_016960.1:120
Cd247-mRNA	0.867	0.554	-0.219	1.95	1.82	0.859	3.87	0.193	lm.nb	Host-pathogen Interaction, Lymphocyte Activation, T Cell Receptor Signaling	NM_001113391.2:215		Src-mRNA	-0.246	0.211	-0.66	0.168	0.843	0.633	1.12	0.309	lm.nb	Chemokine Signaling, Host-pathogen Interaction, Lymphocyte Activation, Oxidative Stress	NM_001025395.2:968
Casp2-mRNA	-0.329	0.211	-0.742	0.0843	0.796	0.598	1.06	0.194	lm.nb	Apoptosis, Innate Immune System, NLR signaling	NM_007610.1:2770		Tfrc-mRNA	0.608	0.524	-0.419	1.64	1.52	0.748	3.11	0.31	lm.nb	Phagocytosis and Degradation	NM_011638.3:1930
Cd34-mRNA	0.323	0.207	-0.0833	0.729	1.25	0.944	1.66	0.194	lm.nb	Cell Adhesion	NM_001111059.1:560		Emr1-mRNA	0.643	0.559	-0.453	1.74	1.56	0.73	3.34	0.314	lm.nb	Cell Adhesion, Hemostasis	NM_010130.1:995
Plaur-mRNA	0.557	0.374	-0.176	1.29	1.47	0.885	2.45	0.211	lm.nb	Complement System, Hemostasis, Innate Immune System	NM_011113.3:1085		Tnfsf12-mRNA	0.507	0.441	-0.358	1.37	1.42	0.78	2.59	0.315	lm.nb	Cytokine Signaling	NM_011614.3:1215
Cd7-mRNA	-1.06	0.714	-2.45	0.344	0.481	0.182	1.27	0.214	lm.nb	Lymphocyte Activation	NM_009854.1:234		Ilf3-mRNA	0.265	0.232	-0.189	0.72	1.2	0.877	1.65	0.316	loglinear	Transcriptional Regulation	NM_010561.2:1902
Ctnnb1-mRNA	-0.201	0.137	-0.471	0.0684	0.87	0.722	1.05	0.217	lm.nb	Host-pathogen Interaction, Innate Immune System, Lymphocyte Activation, Lymphocyte Trafficking	NM_007614.2:2975		Ptger4-mRNA	-0.485	0.426	-1.32	0.35	0.714	0.4	1.27	0.318	lm.nb	Host-pathogen Interaction, Lymphocyte Activation	NM_008965.1:315
Cd19-mRNA	0.558	0.386	-0.198	1.31	1.47	0.872	2.49	0.221	loglinear	Adaptive Immune System, B cell Receptor Signaling, Complement System, Host-pathogen Interaction, Innate Immune System	NM_009844.2:1697		Cd36-mRNA	0.723	0.646	-0.542	1.99	1.65	0.687	3.97	0.325	lm.nb	Adaptive Immune System, Cytokine Signaling, Hemostasis, Host-pathogen Interaction, Immunometabolism, Innate Immune System, MHC Class I Antigen Presentation, Oxidative Stress, Phagocytosis and Degradation, TLR Signaling	NM_007643.3:1520
Phlpp1-mRNA	0.285	0.2	-0.107	0.678	1.22	0.928	1.6	0.228	lm.nb	Treg Differentiation	NM_133821.3:3246		Ube2l3-mRNA	0.274	0.246	-0.208	0.755	1.21	0.866	1.69	0.328	lm.nb	Adaptive Immune System, MHC Class I Antigen Presentation	NM_009456.2:1817
Tlr1-mRNA	1.07	0.771	-0.44	2.58	2.1	0.737	5.99	0.237	lm.nb	Adaptive Immune System, Host-pathogen Interaction, Innate Immune System, MHC Class I Antigen Presentation, TLR Signaling	NM_030682.1:805		C7-mRNA	0.613	0.55	-0.465	1.69	1.53	0.724	3.23	0.328	lm.nb	Complement System, Innate Immune System	XM_356827.6:215
Irf1-mRNA	0.235	0.17	-0.0981	0.567	1.18	0.934	1.48	0.239	lm.nb	Cytokine Signaling, Hemostasis, Host-pathogen Interaction, Innate Immune System, Lymphocyte Activation, Transcriptional Regulation, Type I Interferon Signaling, Type II Interferon Signaling	NM_008390.1:365		Traf2-mRNA	0.278	0.251	-0.214	0.77	1.21	0.862	1.71	0.33	loglinear	Apoptosis, Cytokine Signaling, Host-pathogen Interaction, Innate Immune System, Lymphocyte Activation, NF-kB Signaling, NLR signaling, Oxidative Stress, TNF Family Signaling	NM_009422.2:262
Il2rb-mRNA	0.711	0.516	-0.3	1.72	1.64	0.812	3.3	0.24	lm.nb	Cytokine Signaling, Hemostasis, Host-pathogen Interaction, Lymphocyte Activation, Th2 Differentiation	NM_008368.3:2365		Myd88-mRNA	-0.253	0.236	-0.714	0.209	0.839	0.609	1.16	0.344	loglinear	Adaptive Immune System, Cytokine Signaling, Host-pathogen Interaction, Innate Immune System, Lymphocyte Activation, MHC Class I Antigen Presentation, NF-kB Signaling, NLR signaling, TLR Signaling	NM_010851.2:1595
Xcr1-mRNA	0.807	0.595	-0.36	1.97	1.75	0.779	3.93	0.247	lm.nb	Chemokine Signaling, Cytokine Signaling	NM_011798.4:350		C3-mRNA	0.554	0.519	-0.463	1.57	1.47	0.726	2.97	0.346	lm.nb	Adaptive Immune System, Complement System, Host-pathogen Interaction, Innate Immune System, Phagocytosis and Degradation	NM_009778.2:285
Nod2-mRNA	1.07	0.79	-0.478	2.62	2.1	0.718	6.14	0.247	lm.nb	Cytokine Signaling, Host-pathogen Interaction, Innate Immune System, Lymphocyte Activation, NLR signaling, TLR Signaling, TNF Family Signaling	NM_145857.2:2890		Irf8-mRNA	0.347	0.327	-0.294	0.989	1.27	0.816	1.98	0.348	lm.nb	Cytokine Signaling, Host-pathogen Interaction, Transcriptional Regulation, Type I Interferon Signaling, Type II Interferon Signaling	NM_008320.3:2274
Il7-mRNA	0.848	0.628	-0.382	2.08	1.8	0.767	4.22	0.248	lm.nb	Cytokine Signaling, Lymphocyte Activation	NM_008371.2:1055		Irf1-mRNA	0.313	0.298	-0.272	0.898	1.24	0.828	1.86	0.353	lm.nb	Cytokine Signaling, Hemostasis, Host-pathogen Interaction, Innate Immune System, Lymphocyte Activation, Transcriptional Regulation, Type I Interferon Signaling, Type II Interferon Signaling	NM_008390.1:365
Gzma-mRNA	-1.24	0.921	-3.05	0.566	0.423	0.121	1.48	0.25	lm.nb	Apoptosis, Lymphocyte Activation	NM_010370.2:188		B2m-mRNA	0.406	0.391	-0.36	1.17	1.33	0.779	2.25	0.357	lm.nb	Adaptive Immune System, Cytokine Signaling, Innate Immune System, Lymphocyte Activation, MHC Class I Antigen Presentation, Type II Interferon Signaling	NM_009735.3:177
Bax-mRNA	0.481	0.358	-0.221	1.18	1.4	0.858	2.27	0.25	lm.nb	Apoptosis, Host-pathogen Interaction, Lymphocyte Activation	NM_007527.3:735		Card9-mRNA	-0.601	0.579	-1.74	0.534	0.659	0.3	1.45	0.358	lm.nb	Host-pathogen Interaction, Innate Immune System, NLR signaling	NM_001037747.1:1227
Il10rb-mRNA	0.153	0.114	-0.0709	0.378	1.11	0.952	1.3	0.251	loglinear	Cytokine Signaling, Host-pathogen Interaction, Treg Differentiation	NM_008349.5:465		Ccr3-mRNA	0.699	0.674	-0.621	2.02	1.62	0.65	4.05	0.358	lm.nb	Chemokine Signaling, Cytokine Signaling	NM_009914.4:2290
Tlr5-mRNA	0.503	0.379	-0.24	1.25	1.42	0.847	2.37	0.255	loglinear	Host-pathogen Interaction, Innate Immune System, TLR Signaling	NM_016928.2:560		Kit-mRNA	0.484	0.47	-0.437	1.4	1.4	0.739	2.65	0.361	lm.nb	Cytokine Signaling, Lymphocyte Activation	NM_001122733.1:4275
Pla2g2a-mRNA	2.24	1.69	-1.08	5.56	4.72	0.474	47.1	0.256	loglinear	Immunometabolism, Innate Immune System	NM_001082531.1:220		Crlf2-mRNA	0.351	0.344	-0.323	1.03	1.28	0.799	2.04	0.365	lm.nb	Cytokine Signaling	NM_001164735.1:1225
Ltb-mRNA	0.719	0.551	-0.361	1.8	1.65	0.779	3.48	0.262	lm.nb	Cytokine Signaling, NF-kB Signaling	NM_008518.2:163		Ccl8-mRNA	0.689	0.687	-0.658	2.04	1.61	0.634	4.1	0.373	lm.nb	Chemokine Signaling, Cytokine Signaling	NM_021443.2:150
Ddx58-mRNA	0.245	0.188	-0.124	0.614	1.19	0.918	1.53	0.263	lm.nb	Cytokine Signaling, Host-pathogen Interaction, Innate Immune System, NF-kB Signaling	NM_172689.3:1751		Pigr-mRNA	-0.555	0.559	-1.65	0.54	0.681	0.318	1.45	0.377	lm.nb	Innate Immune System	NM_011082.3:585
Tnfsf15-mRNA	0.55	0.424	-0.28	1.38	1.46	0.823	2.6	0.264	lm.nb	Cytokine Signaling	NM_177371.3:4695		Relb-mRNA	-0.437	0.442	-1.3	0.429	0.739	0.406	1.35	0.379	lm.nb	Cytokine Signaling, Host-pathogen Interaction, Innate Immune System, Lymphocyte Activation, NF-kB Signaling, Transcriptional Regulation	NM_009046.2:2013
Cfd-mRNA	-1.03	0.8	-2.6	0.535	0.489	0.165	1.45	0.266	lm.nb	Complement System, Hemostasis, Host-pathogen Interaction, Innate Immune System	NM_013459.1:526		Ctsc-mRNA	0.466	0.482	-0.48	1.41	1.38	0.717	2.66	0.389	lm.nb	Adaptive Immune System, Apoptosis, Innate Immune System, MHC Class II Antigen Presentation, Phagocytosis and Degradation	NM_009982.2:2225
Il1rap-mRNA	-0.152	0.118	-0.383	0.0794	0.9	0.767	1.06	0.268	loglinear	Cytokine Signaling, Th17 Differentiation	NM_134103.2:945		Cd8a-mRNA	1.07	1.12	-1.12	3.25	2.1	0.46	9.54	0.393	lm.nb	Adaptive Immune System, Cell Adhesion, Lymphocyte Activation, T Cell Receptor Signaling	NM_001081110.2:355
Cd24a-mRNA	-0.268	0.212	-0.683	0.148	0.831	0.623	1.11	0.275	lm.nb	Lymphocyte Activation	NM_009846.2:584		Cd7-mRNA	0.708	0.751	-0.764	2.18	1.63	0.589	4.53	0.399	lm.nb	Lymphocyte Activation	NM_009854.1:234
Il18-mRNA	-0.319	0.258	-0.825	0.187	0.801	0.564	1.14	0.284	lm.nb	Cytokine Signaling, Host-pathogen Interaction, Lymphocyte Activation, NLR signaling	NM_008360.1:270		Ddx58-mRNA	0.264	0.285	-0.295	0.824	1.2	0.815	1.77	0.407	lm.nb	Cytokine Signaling, Host-pathogen Interaction, Innate Immune System, NF-kB Signaling	NM_172689.3:1751
Cd36-mRNA	0.502	0.408	-0.297	1.3	1.42	0.814	2.46	0.286	lm.nb	Adaptive Immune System, Cytokine Signaling, Hemostasis, Host-pathogen Interaction, Immunometabolism, Innate Immune System, MHC Class I Antigen Presentation, Oxidative Stress, Phagocytosis and Degradation, TLR Signaling	NM_007643.3:1520		Ltbr-mRNA	0.367	0.397	-0.412	1.15	1.29	0.752	2.21	0.408	lm.nb	Cytokine Signaling, Host-pathogen Interaction, NF-kB Signaling	NM_010736.3:1962
H2-K1-mRNA	-0.281	0.233	-0.738	0.176	0.823	0.6	1.13	0.294	lm.nb	Adaptive Immune System, Cell Adhesion, Cytokine Signaling, Host-pathogen Interaction, Lymphocyte Activation, MHC Class I Antigen Presentation, Phagocytosis and Degradation, Type I Interferon Signaling, Type II Interferon Signaling	NM_001001892.2:1370		Chuk-mRNA	0.259	0.283	-0.296	0.814	1.2	0.815	1.76	0.412	lm.nb	Adaptive Immune System, Apoptosis, B cell Receptor Signaling, Chemokine Signaling, Cytokine Signaling, Host-pathogen Interaction, Innate Immune System, MHC Class I Antigen Presentation, NF-kB Signaling, NLR signaling, Oxidative Stress, T Cell Receptor Signaling, TLR Signaling, TNF Family Signaling	NM_001162410.1:2240
Psmb10-mRNA	0.145	0.121	-0.0921	0.381	1.11	0.938	1.3	0.297	loglinear	Adaptive Immune System, Apoptosis, B cell Receptor Signaling, Cytokine Signaling, Immunometabolism, Innate Immune System, Lymphocyte Activation, MHC Class I Antigen Presentation, NF-kB Signaling, T Cell Receptor Signaling	NM_013640.3:401		Phlpp2-mRNA	-0.31	0.349	-0.994	0.373	0.806	0.502	1.3	0.424	lm.nb	Treg Differentiation	NM_001122594.2:7105
Gzmb-mRNA	-1.32	1.12	-3.51	0.87	0.4	0.0875	1.83	0.303	lm.nb	Apoptosis, Lymphocyte Activation	NM_013542.2:1020		Itgam-mRNA	0.335	0.386	-0.422	1.09	1.26	0.747	2.13	0.434	lm.nb	Cell Adhesion, Complement System, Cytokine Signaling, Hemostasis, Host-pathogen Interaction, Innate Immune System, Lymphocyte Trafficking, Phagocytosis and Degradation, TLR Signaling	NM_001082960.1:3025
Mx1-mRNA	0.487	0.413	-0.321	1.3	1.4	0.8	2.45	0.303	lm.nb	Cytokine Signaling, Host-pathogen Interaction, Type I Interferon Signaling	NM_010846.1:2485		Ccl9-mRNA	-0.145	0.174	-0.486	0.196	0.904	0.714	1.15	0.451	lm.nb	Chemokine Signaling, Cytokine Signaling	NM_011338.2:1125
Jak1-mRNA	0.156	0.135	-0.108	0.42	1.11	0.928	1.34	0.31	loglinear	Cytokine Signaling, Hemostasis, Host-pathogen Interaction, NLR signaling, Th1 Differentiation, Th17 Differentiation, Treg Differentiation, Type I Interferon Signaling, Type II Interferon Signaling	NM_146145.2:4080		App-mRNA	0.218	0.27	-0.311	0.747	1.16	0.806	1.68	0.465	lm.nb	Cytokine Signaling, Hemostasis, Inflammasomes, Innate Immune System, NLR signaling, Oxidative Stress, TLR Signaling	NM_007471.2:511
Icam1-mRNA	0.841	0.733	-0.595	2.28	1.79	0.662	4.84	0.315	lm.nb	Adaptive Immune System, Cell Adhesion, Cytokine Signaling, Host-pathogen Interaction, Lymphocyte Activation, Lymphocyte Trafficking, NF-kB Signaling, TNF Family Signaling, Type II Interferon Signaling	NM_010493.2:2195		Itln1-mRNA	0.178	0.228	-0.269	0.625	1.13	0.83	1.54	0.479	lm.nb	Innate Immune System	NM_010584.3:853
Stat6-mRNA	0.208	0.186	-0.155	0.572	1.16	0.898	1.49	0.324	lm.nb	Cytokine Signaling, Host-pathogen Interaction, Innate Immune System, Lymphocyte Activation, Oxidative Stress, Th2 Differentiation, Transcriptional Regulation	NM_009284.2:3465		H2-Q10-mRNA	-0.597	0.818	-2.2	1.01	0.661	0.218	2.01	0.506	lm.nb	Adaptive Immune System, Cell Adhesion, Cytokine Signaling, Host-pathogen Interaction, Lymphocyte Activation, MHC Class I Antigen Presentation, Phagocytosis and Degradation, Type I Interferon Signaling, Type II Interferon Signaling	NM_010391.4:890
C3-mRNA	0.346	0.308	-0.258	0.949	1.27	0.836	1.93	0.325	lm.nb	Adaptive Immune System, Complement System, Host-pathogen Interaction, Innate Immune System, Phagocytosis and Degradation	NM_009778.2:285		Pla2g2a-mRNA	0.338	0.464	-0.571	1.25	1.26	0.673	2.38	0.506	lm.nb	Immunometabolism, Innate Immune System	NM_001082531.1:220
H2-Q10-mRNA	0.807	0.722	-0.608	2.22	1.75	0.656	4.67	0.326	lm.nb	Adaptive Immune System, Cell Adhesion, Cytokine Signaling, Host-pathogen Interaction, Lymphocyte Activation, MHC Class I Antigen Presentation, Phagocytosis and Degradation, Type I Interferon Signaling, Type II Interferon Signaling	NM_010391.4:890		Ebi3-mRNA	0.392	0.546	-0.677	1.46	1.31	0.626	2.75	0.512	lm.nb	Cytokine Signaling, Lymphocyte Activation	NM_015766.2:1015
Traf3-mRNA	0.287	0.261	-0.224	0.798	1.22	0.856	1.74	0.332	lm.nb	Cytokine Signaling, Host-pathogen Interaction, Innate Immune System, NF-kB Signaling, NLR signaling, TLR Signaling, TNF Family Signaling	NM_001048206.1:6385		Ctnnb1-mRNA	-0.137	0.198	-0.526	0.251	0.909	0.695	1.19	0.526	lm.nb	Host-pathogen Interaction, Innate Immune System, Lymphocyte Activation, Lymphocyte Trafficking	NM_007614.2:2975
Runx3-mRNA	0.443	0.404	-0.349	1.23	1.36	0.785	2.35	0.334	lm.nb	Transcriptional Regulation	NM_019732.2:100		Socs1-mRNA	-0.597	0.89	-2.34	1.15	0.661	0.197	2.22	0.539	lm.nb	Adaptive Immune System, Cytokine Signaling, Host-pathogen Interaction, Innate Immune System, MHC Class I Antigen Presentation, TLR Signaling, Type I Interferon Signaling, Type II Interferon Signaling	NM_009896.2:1020
Ltbr-mRNA	-0.278	0.258	-0.784	0.228	0.825	0.581	1.17	0.342	lm.nb	Cytokine Signaling, Host-pathogen Interaction, NF-kB Signaling	NM_010736.3:1962		Cd14-mRNA	0.146	0.225	-0.295	0.587	1.11	0.815	1.5	0.551	loglinear	Adaptive Immune System, Apoptosis, Host-pathogen Interaction, Innate Immune System, MHC Class I Antigen Presentation, NF-kB Signaling, Phagocytosis and Degradation, TLR Signaling	NM_009841.3:235
Mapkapk2-mRNA	0.175	0.166	-0.15	0.5	1.13	0.901	1.41	0.351	loglinear	Cytokine Signaling, Immunometabolism, Innate Immune System, TLR Signaling	NM_008551.1:1991		Il13ra1-mRNA	-0.24	0.37	-0.965	0.484	0.847	0.512	1.4	0.551	lm.nb	Cytokine Signaling	NM_133990.4:845
Ifnar1-mRNA	0.103	0.0984	-0.0895	0.296	1.07	0.94	1.23	0.353	loglinear	Cytokine Signaling, Host-pathogen Interaction, Lymphocyte Activation, NLR signaling, TLR Signaling, Type I Interferon Signaling	NM_010508.1:1195		Rae1-mRNA	0.102	0.159	-0.209	0.414	1.07	0.865	1.33	0.554	lm.nb	Cytokine Signaling, Host-pathogen Interaction, Immunometabolism	NM_175112.5:1485
Cd3e-mRNA	0.616	0.587	-0.534	1.77	1.53	0.691	3.4	0.353	lm.nb	Adaptive Immune System, Host-pathogen Interaction, Lymphocyte Activation, T Cell Receptor Signaling	NM_007648.4:380		Sigirr-mRNA	-0.236	0.368	-0.956	0.485	0.849	0.515	1.4	0.557	lm.nb	Cytokine Signaling, Innate Immune System, TLR Signaling	NM_023059.3:800
Traf4-mRNA	-0.242	0.232	-0.697	0.212	0.845	0.617	1.16	0.355	loglinear	NF-kB Signaling, TNF Family Signaling	NM_009423.4:2210		Fadd-mRNA	0.145	0.257	-0.358	0.648	1.11	0.78	1.57	0.603	loglinear	Apoptosis, Host-pathogen Interaction, Innate Immune System, Lymphocyte Activation, NLR signaling, TLR Signaling, TNF Family Signaling	NM_010175.5:2641
C7-mRNA	0.345	0.334	-0.31	1	1.27	0.806	2	0.361	lm.nb	Complement System, Innate Immune System	XM_356827.6:215		Mapkapk2-mRNA	0.117	0.212	-0.298	0.532	1.08	0.813	1.45	0.611	lm.nb	Cytokine Signaling, Immunometabolism, Innate Immune System, TLR Signaling	NM_008551.1:1991
Tlr3-mRNA	-0.437	0.425	-1.27	0.395	0.738	0.415	1.32	0.361	lm.nb	Host-pathogen Interaction, Innate Immune System, TLR Signaling	NM_126166.2:1165		Traf4-mRNA	0.263	0.485	-0.688	1.21	1.2	0.621	2.32	0.616	lm.nb	NF-kB Signaling, TNF Family Signaling	NM_009423.4:2210
Lcp2-mRNA	0.687	0.679	-0.644	2.02	1.61	0.64	4.05	0.369	lm.nb	Adaptive Immune System, Hemostasis, Innate Immune System, Lymphocyte Activation, T Cell Receptor Signaling	NM_010696.3:2605		Il18-mRNA	-0.165	0.321	-0.793	0.463	0.892	0.577	1.38	0.634	lm.nb	Cytokine Signaling, Host-pathogen Interaction, Lymphocyte Activation, NLR signaling	NM_008360.1:270
Prkcd-mRNA	-0.33	0.33	-0.977	0.317	0.796	0.508	1.25	0.374	lm.nb	Apoptosis, Autophagy, Chemokine Signaling, Cytokine Signaling, Hemostasis, Innate Immune System, Lymphocyte Activation, NLR signaling, Oxidative Stress, Type II Interferon Signaling	NM_011103.2:1265		Il17re-mRNA	-0.197	0.43	-1.04	0.647	0.872	0.486	1.57	0.671	lm.nb	Cytokine Signaling	NM_001034029.1:130
Cd160-mRNA	0.837	0.843	-0.815	2.49	1.79	0.568	5.61	0.377	lm.nb	Adaptive Immune System	NM_001163496.1:1403		Il10rb-mRNA	-0.139	0.304	-0.735	0.457	0.908	0.601	1.37	0.672	lm.nb	Cytokine Signaling, Host-pathogen Interaction, Treg Differentiation	NM_008349.5:465
Igf2r-mRNA	0.182	0.186	-0.183	0.548	1.13	0.881	1.46	0.383	lm.nb	Innate Immune System, Phagocytosis and Degradation	NM_010515.1:2585		Tapbp-mRNA	0.122	0.272	-0.411	0.655	1.09	0.752	1.57	0.677	lm.nb	Adaptive Immune System, MHC Class I Antigen Presentation	NM_009318.2:2195
Chuk-mRNA	0.233	0.24	-0.237	0.702	1.17	0.849	1.63	0.386	lm.nb	Adaptive Immune System, Apoptosis, B cell Receptor Signaling, Chemokine Signaling, Cytokine Signaling, Host-pathogen Interaction, Innate Immune System, MHC Class I Antigen Presentation, NF-kB Signaling, NLR signaling, Oxidative Stress, T Cell Receptor Signaling, TLR Signaling, TNF Family Signaling	NM_001162410.1:2240		Bax-mRNA	-0.112	0.262	-0.626	0.401	0.925	0.648	1.32	0.691	lm.nb	Apoptosis, Host-pathogen Interaction, Lymphocyte Activation	NM_007527.3:735
Relb-mRNA	-0.386	0.408	-1.18	0.414	0.765	0.44	1.33	0.398	lm.nb	Cytokine Signaling, Host-pathogen Interaction, Innate Immune System, Lymphocyte Activation, NF-kB Signaling, Transcriptional Regulation	NM_009046.2:2013		Zbtb7b-mRNA	0.111	0.272	-0.422	0.643	1.08	0.746	1.56	0.704	lm.nb	Transcriptional Regulation	NM_009565.4:2178
Casp8-mRNA	-0.19	0.211	-0.603	0.223	0.876	0.658	1.17	0.418	lm.nb	Apoptosis, Host-pathogen Interaction, Innate Immune System, Lymphocyte Activation, NLR signaling, TLR Signaling, TNF Family Signaling	NM_009812.2:1463		Gpi1-mRNA	-0.263	0.698	-1.63	1.1	0.833	0.323	2.15	0.725	lm.nb	Immunometabolism, Innate Immune System	NM_008155.3:2675
Mapk14-mRNA	0.105	0.119	-0.127	0.338	1.08	0.916	1.26	0.425	loglinear	Cytokine Signaling, Hemostasis, Host-pathogen Interaction, Innate Immune System, Lymphocyte Trafficking, NLR signaling, T Cell Receptor Signaling, TLR Signaling, TNF Family Signaling, Th17 Differentiation	NM_011951.2:1420		Maf-mRNA	-0.142	0.386	-0.899	0.615	0.906	0.536	1.53	0.732	lm.nb	Th2 Differentiation, Transcriptional Regulation	NM_001025577.2:43
Tnfsf14-mRNA	0.619	0.705	-0.762	2	1.54	0.59	4	0.429	lm.nb	Cytokine Signaling, Host-pathogen Interaction, Lymphocyte Activation, NF-kB Signaling	NM_019418.2:1060		Ifih1-mRNA	0.11	0.303	-0.484	0.705	1.08	0.715	1.63	0.734	lm.nb	Host-pathogen Interaction, Innate Immune System	NM_027835.2:1997
Bcl6-mRNA	0.145	0.165	-0.179	0.468	1.11	0.883	1.38	0.431	loglinear	Cytokine Signaling, Lymphocyte Activation	NM_009744.3:185		Fcgrt-mRNA	0.082	0.236	-0.38	0.544	1.06	0.769	1.46	0.745	lm.nb	Hemostasis	NM_010189.3:750
Ltb4r2-mRNA	-0.727	0.852	-2.4	0.942	0.604	0.19	1.92	0.441	lm.nb	Immunometabolism	NM_020490.2:788		Tnfrsf11a-mRNA	-0.0595	0.172	-0.396	0.277	0.96	0.76	1.21	0.746	loglinear	Cytokine Signaling, NF-kB Signaling	NM_009399.3:3870
Litaf-mRNA	-0.156	0.182	-0.514	0.202	0.898	0.7	1.15	0.441	lm.nb	Phagocytosis and Degradation	NM_019980.1:1100		Tbk1-mRNA	0.0955	0.276	-0.446	0.637	1.07	0.734	1.56	0.747	lm.nb	Cytokine Signaling, Host-pathogen Interaction, Innate Immune System, Lymphocyte Activation, NLR signaling, TLR Signaling	NM_019786.4:440
Ly96-mRNA	-0.268	0.315	-0.886	0.349	0.83	0.541	1.27	0.443	lm.nb	Adaptive Immune System, Apoptosis, Host-pathogen Interaction, Innate Immune System, MHC Class I Antigen Presentation, NF-kB Signaling, TLR Signaling	NM_016923.1:368		S100a8-mRNA	0.338	0.983	-1.59	2.27	1.26	0.332	4.81	0.748	lm.nb	Innate Immune System, TLR Signaling	NM_013650.2:227
Nt5e-mRNA	0.304	0.367	-0.415	1.02	1.23	0.75	2.03	0.454	lm.nb	Immunometabolism	NM_011851.3:1600		Cfd-mRNA	0.24	0.756	-1.24	1.72	1.18	0.423	3.3	0.766	lm.nb	Complement System, Hemostasis, Host-pathogen Interaction, Innate Immune System	NM_013459.1:526
Pparg-mRNA	-0.206	0.252	-0.7	0.289	0.867	0.616	1.22	0.461	lm.nb	Immunometabolism, Transcriptional Regulation	NM_011146.1:1060		Psmb7-mRNA	-0.0308	0.0993	-0.225	0.164	0.979	0.855	1.12	0.772	loglinear	Adaptive Immune System, Apoptosis, B cell Receptor Signaling, Cytokine Signaling, Immunometabolism, Innate Immune System, MHC Class I Antigen Presentation, NF-kB Signaling, T Cell Receptor Signaling	NM_011187.1:184
Npc1-mRNA	0.139	0.175	-0.203	0.481	1.1	0.869	1.4	0.471	lm.nb	Phagocytosis and Degradation	NM_008720.2:2645		Xcl1-mRNA	0.193	0.624	-1.03	1.42	1.14	0.489	2.67	0.773	lm.nb	Chemokine Signaling, Cytokine Signaling, Lymphocyte Activation	NM_008510.1:103
Tfrc-mRNA	0.21	0.264	-0.308	0.728	1.16	0.808	1.66	0.472	lm.nb	Phagocytosis and Degradation	NM_011638.3:1930		Psmb5-mRNA	-0.0403	0.14	-0.315	0.234	0.972	0.804	1.18	0.788	loglinear	Adaptive Immune System, Apoptosis, B cell Receptor Signaling, Cytokine Signaling, Immunometabolism, Innate Immune System, MHC Class I Antigen Presentation, NF-kB Signaling, Oxidative Stress, T Cell Receptor Signaling	NM_011186.1:334
Ltb4r1-mRNA	-0.38	0.496	-1.35	0.592	0.768	0.392	1.51	0.486	lm.nb	Immunometabolism	NM_008519.2:125		Irak2-mRNA	0.113	0.4	-0.671	0.897	1.08	0.628	1.86	0.792	lm.nb	Cytokine Signaling, Host-pathogen Interaction, Innate Immune System, NLR signaling, TLR Signaling	NM_001113553.1:485
Cx3cl1-mRNA	-0.615	0.808	-2.2	0.968	0.653	0.218	1.96	0.489	lm.nb	Chemokine Signaling, Cytokine Signaling, TNF Family Signaling	NM_009142.3:125		Cd164-mRNA	0.0678	0.243	-0.408	0.543	1.05	0.754	1.46	0.794	lm.nb	Phagocytosis and Degradation	NM_016898.2:688
Zbtb7b-mRNA	-0.25	0.34	-0.916	0.416	0.841	0.53	1.33	0.503	lm.nb	Transcriptional Regulation	NM_009565.4:2178		Ikzf4-mRNA	0.143	0.514	-0.865	1.15	1.1	0.549	2.22	0.795	lm.nb	Transcriptional Regulation	NM_011772.2:2057
Irak1-mRNA	-0.244	0.335	-0.9	0.411	0.844	0.536	1.33	0.505	lm.nb	Cytokine Signaling, Host-pathogen Interaction, Innate Immune System, NF-kB Signaling, NLR signaling, TLR Signaling	NM_008363.2:951		Tollip-mRNA	0.0847	0.328	-0.558	0.728	1.06	0.679	1.66	0.809	lm.nb	Cytokine Signaling, Innate Immune System, TLR Signaling	NM_023764.3:260
App-mRNA	0.0788	0.108	-0.133	0.29	1.06	0.912	1.22	0.506	loglinear	Cytokine Signaling, Hemostasis, Inflammasomes, Innate Immune System, NLR signaling, Oxidative Stress, TLR Signaling	NM_007471.2:511		Jak2-mRNA	-0.0628	0.279	-0.61	0.484	0.957	0.655	1.4	0.833	lm.nb	Chemokine Signaling, Cytokine Signaling, Hemostasis, Host-pathogen Interaction, Oxidative Stress, Th1 Differentiation, Th17 Differentiation, Type II Interferon Signaling	NM_001048177.1:730
Tigit-mRNA	0.621	0.859	-1.06	2.31	1.54	0.479	4.94	0.51	lm.nb	Cell Adhesion, Lymphocyte Activation	NM_001146325.1:730		Ccl5-mRNA	-0.104	0.474	-1.03	0.826	0.931	0.489	1.77	0.838	lm.nb	Chemokine Signaling, Cytokine Signaling, Host-pathogen Interaction, Lymphocyte Activation, NLR signaling, Oxidative Stress, TLR Signaling, TNF Family Signaling	NM_013653.1:165
Sigirr-mRNA	-0.284	0.421	-1.11	0.542	0.821	0.463	1.46	0.538	lm.nb	Cytokine Signaling, Innate Immune System, TLR Signaling	NM_023059.3:800		Gzma-mRNA	-0.127	0.678	-1.46	1.2	0.916	0.364	2.3	0.861	lm.nb	Apoptosis, Lymphocyte Activation	NM_010370.2:188
Bcl3-mRNA	-0.165	0.247	-0.649	0.319	0.892	0.638	1.25	0.54	lm.nb	Lymphocyte Activation, TNF Family Signaling, Transcriptional Regulation	NM_033601.3:1620		Defb1-mRNA	0.142	0.855	-1.53	1.82	1.1	0.346	3.52	0.876	lm.nb	Innate Immune System	NM_007843.3:157
Cd28-mRNA	-0.475	0.751	-1.95	0.997	0.719	0.259	2	0.561	lm.nb	Adaptive Immune System, Cell Adhesion, Host-pathogen Interaction, Lymphocyte Activation, T Cell Receptor Signaling	NM_007642.4:3304		Blnk-mRNA	-0.0212	0.173	-0.361	0.319	0.985	0.779	1.25	0.909	lm.nb	Adaptive Immune System, B cell Receptor Signaling, Cytokine Signaling, Lymphocyte Activation, NF-kB Signaling	NM_008528.4:1546
Ikbkg-mRNA	-0.161	0.261	-0.673	0.351	0.894	0.627	1.28	0.571	lm.nb	Adaptive Immune System, Apoptosis, B cell Receptor Signaling, Chemokine Signaling, Cytokine Signaling, Host-pathogen Interaction, Innate Immune System, MHC Class I Antigen Presentation, NF-kB Signaling, NLR signaling, T Cell Receptor Signaling, TLR Signaling, TNF Family Signaling	NM_178590.2:525		Abcb10-mRNA	-0.0568	0.468	-0.973	0.86	0.961	0.509	1.81	0.909	lm.nb	Immunometabolism	NM_019552.2:1090
Ctsc-mRNA	0.0753	0.125	-0.169	0.32	1.05	0.889	1.25	0.579	loglinear	Adaptive Immune System, Apoptosis, Innate Immune System, MHC Class II Antigen Presentation, Phagocytosis and Degradation	NM_009982.2:2225		Ctss-mRNA	0.0544	0.54	-1	1.11	1.04	0.499	2.16	0.924	lm.nb	Adaptive Immune System, Apoptosis, Host-pathogen Interaction, Innate Immune System, MHC Class I Antigen Presentation, MHC Class II Antigen Presentation, Phagocytosis and Degradation, TLR Signaling	NM_021281.2:740
Ifna1-mRNA	0.611	1.02	-1.39	2.61	1.53	0.383	6.1	0.581	lm.nb	Cytokine Signaling, Host-pathogen Interaction, Lymphocyte Activation, NLR signaling, TLR Signaling, Type I Interferon Signaling	NM_010502.2:354		Il1rn-mRNA	-0.0413	0.517	-1.05	0.972	0.972	0.481	1.96	0.94	lm.nb	Cytokine Signaling	NM_031167.5:224
Ikzf2-mRNA	-0.161	0.273	-0.696	0.374	0.894	0.617	1.3	0.587	lm.nb	Transcriptional Regulation	NM_011770.4:7230		Prdm1-mRNA	-0.0614	0.838	-1.7	1.58	0.958	0.307	2.99	0.945	lm.nb	Lymphocyte Activation	NM_007548.3:1440
Il15ra-mRNA	0.234	0.403	-0.555	1.02	1.18	0.681	2.03	0.592	lm.nb	Cytokine Signaling, Host-pathogen Interaction, Lymphocyte Activation	NM_008358.2:800
Klra8-mRNA	0.444	0.778	-1.08	1.97	1.36	0.473	3.91	0.599	lm.nb	Adaptive Immune System, Host-pathogen Interaction	NM_010650.3:842
Blnk-mRNA	0.183	0.339	-0.482	0.848	1.14	0.716	1.8	0.618	lm.nb	Adaptive Immune System, B cell Receptor Signaling, Cytokine Signaling, Lymphocyte Activation, NF-kB Signaling	NM_008528.4:1546
Nfil3-mRNA	-0.202	0.389	-0.966	0.561	0.869	0.512	1.48	0.631	lm.nb	Transcriptional Regulation	NM_017373.3:1299
Socs1-mRNA	0.263	0.522	-0.761	1.29	1.2	0.59	2.44	0.641	lm.nb	Adaptive Immune System, Cytokine Signaling, Host-pathogen Interaction, Innate Immune System, MHC Class I Antigen Presentation, TLR Signaling, Type I Interferon Signaling, Type II Interferon Signaling	NM_009896.2:1020
Ccr10-mRNA	0.298	0.607	-0.892	1.49	1.23	0.539	2.81	0.649	lm.nb	Chemokine Signaling, Cytokine Signaling	NM_007721.4:1480
Il28a-mRNA	-0.544	1.13	-2.77	1.68	0.686	0.147	3.2	0.656	lm.nb	Cytokine Signaling, Lymphocyte Activation	NM_001024673.2:72
Src-mRNA	0.0489	0.105	-0.156	0.254	1.03	0.897	1.19	0.665	loglinear	Chemokine Signaling, Host-pathogen Interaction, Lymphocyte Activation, Oxidative Stress	NM_001025395.2:968
Ube2l3-mRNA	0.0779	0.169	-0.253	0.409	1.06	0.839	1.33	0.669	lm.nb	Adaptive Immune System, MHC Class I Antigen Presentation	NM_009456.2:1817
Stat2-mRNA	0.308	0.672	-1.01	1.62	1.24	0.497	3.08	0.67	lm.nb	Chemokine Signaling, Cytokine Signaling, Host-pathogen Interaction, NLR signaling, Transcriptional Regulation, Type I Interferon Signaling	NM_019963.1:1955
Irf7-mRNA	-0.253	0.555	-1.34	0.835	0.839	0.395	1.78	0.672	lm.nb	Cytokine Signaling, Hemostasis, Host-pathogen Interaction, Innate Immune System, NLR signaling, TLR Signaling, Transcriptional Regulation, Type I Interferon Signaling, Type II Interferon Signaling	NM_016850.2:705
Tlr4-mRNA	0.13	0.285	-0.429	0.689	1.09	0.743	1.61	0.673	lm.nb	Adaptive Immune System, Apoptosis, Host-pathogen Interaction, Innate Immune System, Lymphocyte Activation, MHC Class I Antigen Presentation, NF-kB Signaling, NLR signaling, Phagocytosis and Degradation, TLR Signaling	NM_021297.2:2510
Cd164-mRNA	0.0774	0.172	-0.26	0.415	1.06	0.835	1.33	0.676	lm.nb	Phagocytosis and Degradation	NM_016898.2:688
Klrd1-mRNA	0.215	0.482	-0.73	1.16	1.16	0.603	2.23	0.679	lm.nb	Adaptive Immune System, Host-pathogen Interaction, Innate Immune System, Lymphocyte Activation	NM_010654.2:434
Pml-mRNA	-0.0775	0.181	-0.433	0.278	0.948	0.741	1.21	0.691	lm.nb	Cytokine Signaling, Host-pathogen Interaction, Oxidative Stress, Type II Interferon Signaling	NM_008884.2:2765
Ikzf4-mRNA	0.152	0.398	-0.628	0.933	1.11	0.647	1.91	0.722	lm.nb	Transcriptional Regulation	NM_011772.2:2057
Fadd-mRNA	0.106	0.284	-0.451	0.664	1.08	0.732	1.58	0.727	lm.nb	Apoptosis, Host-pathogen Interaction, Innate Immune System, Lymphocyte Activation, NLR signaling, TLR Signaling, TNF Family Signaling	NM_010175.5:2641
Cfi-mRNA	-0.143	0.383	-0.894	0.608	0.906	0.538	1.52	0.728	lm.nb	Complement System, Host-pathogen Interaction, Innate Immune System	NM_007686.2:421
Tapbp-mRNA	0.099	0.266	-0.421	0.62	1.07	0.747	1.54	0.728	lm.nb	Adaptive Immune System, MHC Class I Antigen Presentation	NM_009318.2:2195
Itln1-mRNA	0.12	0.323	-0.514	0.754	1.09	0.7	1.69	0.729	lm.nb	Innate Immune System	NM_010584.3:853
Ifih1-mRNA	0.0811	0.226	-0.361	0.523	1.06	0.779	1.44	0.737	lm.nb	Host-pathogen Interaction, Innate Immune System	NM_027835.2:1997
Nos2-mRNA	0.216	0.624	-1.01	1.44	1.16	0.497	2.71	0.747	lm.nb	Cytokine Signaling, Hemostasis, Host-pathogen Interaction, Innate Immune System	NM_010927.3:3715
Fcer1a-mRNA	-0.3	0.878	-2.02	1.42	0.812	0.246	2.68	0.75	lm.nb	Innate Immune System	NM_010184.1:114
Cd109-mRNA	0.328	0.964	-1.56	2.22	1.25	0.339	4.65	0.751	lm.nb	Hemostasis	NM_153098.3:2720
Smad3-mRNA	-0.0601	0.19	-0.433	0.313	0.959	0.741	1.24	0.768	lm.nb	Cytokine Signaling, Host-pathogen Interaction, Lymphocyte Activation, TGF-b Signaling, Th17 Differentiation, Treg Differentiation	NM_016769.3:1845
Il13-mRNA	-0.248	0.88	-1.97	1.48	0.842	0.255	2.78	0.792	lm.nb	Cytokine Signaling, Host-pathogen Interaction, Lymphocyte Activation, Th2 Differentiation	NM_008355.2:425
Ccl6-mRNA	-0.045	0.162	-0.363	0.273	0.969	0.777	1.21	0.795	loglinear	Chemokine Signaling, Cytokine Signaling	NM_009139.2:825
Abcb10-mRNA	0.0862	0.316	-0.533	0.705	1.06	0.691	1.63	0.798	lm.nb	Immunometabolism	NM_019552.2:1090
Ptger4-mRNA	-0.097	0.363	-0.809	0.615	0.935	0.571	1.53	0.803	lm.nb	Host-pathogen Interaction, Lymphocyte Activation	NM_008965.1:315
Fas-mRNA	0.0761	0.288	-0.488	0.641	1.05	0.713	1.56	0.805	lm.nb	Apoptosis, Cytokine Signaling, Host-pathogen Interaction, Lymphocyte Activation, Oxidative Stress, TNF Family Signaling	NM_007987.2:95
Myd88-mRNA	-0.0766	0.294	-0.652	0.499	0.948	0.636	1.41	0.807	lm.nb	Adaptive Immune System, Cytokine Signaling, Host-pathogen Interaction, Innate Immune System, Lymphocyte Activation, MHC Class I Antigen Presentation, NF-kB Signaling, NLR signaling, TLR Signaling	NM_010851.2:1595
Xbp1-mRNA	-0.0945	0.366	-0.812	0.624	0.937	0.569	1.54	0.809	lm.nb	Host-pathogen Interaction, Lymphocyte Activation, Oxidative Stress, Transcriptional Regulation	NM_013842.2:825
Cish-mRNA	0.133	0.54	-0.925	1.19	1.1	0.527	2.28	0.817	lm.nb	Cytokine Signaling	NM_009895.3:1541
Tbk1-mRNA	-0.0435	0.187	-0.41	0.323	0.97	0.752	1.25	0.828	lm.nb	Cytokine Signaling, Host-pathogen Interaction, Innate Immune System, Lymphocyte Activation, NLR signaling, TLR Signaling	NM_019786.4:440
Cd3d-mRNA	0.125	0.54	-0.934	1.18	1.09	0.523	2.27	0.829	lm.nb	Adaptive Immune System, Host-pathogen Interaction, Lymphocyte Activation, T Cell Receptor Signaling	NM_013487.2:289
Mif-mRNA	0.0359	0.16	-0.278	0.35	1.03	0.825	1.27	0.834	lm.nb	Cytokine Signaling, Hemostasis, Innate Immune System, Lymphocyte Activation	NM_010798.2:373
Irak2-mRNA	-0.0825	0.371	-0.81	0.645	0.944	0.57	1.56	0.835	lm.nb	Cytokine Signaling, Host-pathogen Interaction, Innate Immune System, NLR signaling, TLR Signaling	NM_001113553.1:485
Kit-mRNA	-0.0589	0.273	-0.595	0.477	0.96	0.662	1.39	0.84	lm.nb	Cytokine Signaling, Lymphocyte Activation	NM_001122733.1:4275
Cd9-mRNA	-0.0572	0.288	-0.622	0.508	0.961	0.65	1.42	0.852	lm.nb	Hemostasis	NM_007657.3:620
S100a8-mRNA	-0.333	1.87	-4.01	3.34	0.794	0.0622	10.1	0.868	loglinear	Innate Immune System, TLR Signaling	NM_013650.2:227
Lif-mRNA	0.0656	0.419	-0.756	0.887	1.05	0.592	1.85	0.883	lm.nb	Cytokine Signaling, TNF Family Signaling	NM_008501.2:3435
Tnfrsf11a-mRNA	0.0291	0.214	-0.39	0.448	1.02	0.763	1.36	0.898	lm.nb	Cytokine Signaling, NF-kB Signaling	NM_009399.3:3870
Phlpp2-mRNA	0.0407	0.327	-0.6	0.681	1.03	0.66	1.6	0.907	lm.nb	Treg Differentiation	NM_001122594.2:7105
Fcgrt-mRNA	-0.0175	0.184	-0.378	0.343	0.988	0.769	1.27	0.929	lm.nb	Hemostasis	NM_010189.3:750
Il17re-mRNA	0.027	0.327	-0.614	0.668	1.02	0.653	1.59	0.938	lm.nb	Cytokine Signaling	NM_001034029.1:130
B2m-mRNA	0.0264	0.353	-0.666	0.719	1.02	0.63	1.65	0.944	lm.nb	Adaptive Immune System, Cytokine Signaling, Innate Immune System, Lymphocyte Activation, MHC Class I Antigen Presentation, Type II Interferon Signaling	NM_009735.3:177
Xcl1-mRNA	-0.0375	0.536	-1.09	1.01	0.974	0.471	2.02	0.948	lm.nb	Chemokine Signaling, Cytokine Signaling, Lymphocyte Activation	NM_008510.1:103
Tnfsf12-mRNA	-0.0143	0.256	-0.516	0.487	0.99	0.7	1.4	0.958	lm.nb	Cytokine Signaling	NM_011614.3:1215
Il15-mRNA	-0.0218	0.474	-0.95	0.907	0.985	0.517	1.87	0.966	lm.nb	Cytokine Signaling, Host-pathogen Interaction, Lymphocyte Activation, TNF Family Signaling	NM_008357.2:854
Cd209g-mRNA	0.0458	1.03	-1.97	2.06	1.03	0.255	4.18	0.967	lm.nb	Cell Adhesion, Host-pathogen Interaction, Innate Immune System	NM_027343.3:644
Ikbke-mRNA	-0.00774	0.192	-0.385	0.369	0.995	0.766	1.29	0.97	lm.nb	Host-pathogen Interaction, Innate Immune System, NLR signaling, TLR Signaling	NM_019777.3:2495
Rorc-mRNA	0.00607	0.202	-0.39	0.402	1	0.763	1.32	0.977	lm.nb	Cytokine Signaling, Lymphocyte Activation, Th17 Differentiation, Transcriptional Regulation	NM_011281.2:1687
Jak2-mRNA	0.00101	0.134	-0.261	0.263	1	0.834	1.2	0.994	lm.nb	Chemokine Signaling, Cytokine Signaling, Hemostasis, Host-pathogen Interaction, Oxidative Stress, Th1 Differentiation, Th17 Differentiation, Type II Interferon Signaling	NM_001048177.1:730
Cd14-mRNA	-0.000648	0.204	-0.401	0.4	1	0.757	1.32	0.998	loglinear	Adaptive Immune System, Apoptosis, Host-pathogen Interaction, Innate Immune System, MHC Class I Antigen Presentation, NF-kB Signaling, Phagocytosis and Degradation, TLR Signaling	NM_009841.3:235
Gpi1-mRNA	8.28e-16	0.532	-1.04	1.04	1	0.485	2.06	1	lm.nb	Immunometabolism, Innate Immune System	NM_008155.3:2675
