# Supplementary material for: Gamma-delta T cells modulate the microbiota and fecal micro-RNAs to maintain mucosal tolerance
Source: Microbiome. 2023 Feb 23;11:32. doi: 10.1186/s40168-023-01478-1 (PMC9948450; doi:10.1186/s40168-023-01478-1)
Supplement: Supplementary file 4 — Additional file 3: Supplementary Table 2. γδ-/-microbiota induces intestinal inflammation in WT mice. [file 40168_2023_1478_MOESM3_ESM.xlsx]

## Sheet: Transfer_Duodenum_Values
Supplementary Table 2 - gd-/- microbiota induces intestinal inflammation in WT mice
ALL - normalized log2 count data	Abcb10-mRNA	Abcb1a-mRNA	Abcf1-mRNA	Abl1-mRNA	Adal-mRNA	Ahr-mRNA	Aicda-mRNA	Aire-mRNA	App-mRNA	Arhgdib-mRNA	Atg16l1-mRNA	Atm-mRNA	B2m-mRNA	Batf-mRNA	Batf3-mRNA	Bax-mRNA	Bcap31-mRNA	Bcl2-mRNA	Bcl3-mRNA	Bcl6-mRNA	Bid-mRNA	Blnk-mRNA	Bst1-mRNA	Bst2-mRNA	Btk-mRNA	Btla-mRNA	Btnl1-mRNA	Btnl2-mRNA	C1qa-mRNA	C1qb-mRNA	C1qbp-mRNA	C1ra-mRNA	C1s-mRNA	C2-mRNA	C3-mRNA	C4a-mRNA	C4bp-mRNA	C6-mRNA	C7-mRNA	C8a-mRNA	C8b-mRNA	C8g-mRNA	C9-mRNA	Camp-mRNA	Card9-mRNA	Casp1-mRNA	Casp2-mRNA	Casp3-mRNA	Casp8-mRNA
Naïve Duodenum 1	7.81569	7.44057	8.05258	7.49011	6.23072	8.18633	1.60137	3.40872	11.4119	9.1151	8.70989	6.70989	14.5832	4.55556	4.12493	6.49619	10.6362	7.90058	6.50826	5.09322	6.32929	8.00651	7.88677	9.63479	5.90515	5.40872	9.30527	7.73065	9.1444	8.57865	11.1342	8.81326	8.0567	5.09322	8.97858	8.015	3.99369	6.89599	5.66746	1.9233	3.50826	4.0608	2.40872	1.9233	5.79119	10.2542	8.46245	10.3745	10.6237
Naïve Duodenum 2	8.45682	7.31931	7.88191	7.42623	5.68926	8.01119	2.29695	3.29695	11.6512	8.88191	8.56373	6.88191	14.7467	4.61887	5.46687	6.72321	10.7828	8.09136	5.88191	5.29695	5.88191	7.99739	7.8361	9.65009	5.46687	5.38441	8.59157	7.99739	8.90428	8.06513	10.7232	8.42623	8.36303	6.42623	10.3082	8.25114	3.29695	6.82051	6.58235	1.29695	4.46687	4.29695	3.29695	3.29695	6.25114	9.6545	8.49662	10.5962	10.5984
Naïve Duodenum 3	8.11127	7.89693	7.92782	6.87807	5.63014	7.87173	0.0451782	3.74562	11.4246	8.72466	8.0508	6.19493	14.8448	4.68903	4.36711	6.61503	10.8109	7.7176	5.56874	5.29311	6.33058	8.11127	8.81336	9.10857	5.13264	4.50461	10.4213	8.50051	8.62638	7.95807	10.5697	8.15892	8.00518	5.7176	9.6036	7.68903	3.95207	6.48812	5.25463	1.63014	3.04518	4.63014	2.63014	1.63014	5.13264	10.3049	8.29311	10.9286	10.552
WT Microbiota Recipient Duodenum 1	7.75423	9.26127	8.61457	7.29265	6.6193	8.80278	1.68384	3.2688	11.4005	9.44006	9.0554	6.96182	14.9107	5.71946	4.57136	7.49119	10.9835	7.25065	6.44937	6.49119	7.35059	8.57136	10.4219	9.02369	6.45994	6.68384	11.6269	8.19163	9.79445	10.3074	11.2867	9.21833	9.71174	6.54182	9.63687	8.04841	4.75423	7.38981	6.29265	0.361908	3.2688	4.68384	1.68384	-0.638092	5.21989	11.6404	7.79654	10.7991	10.6782
WT Microbiota Recipient Duodenum 2	8.54674	8.10407	8.90801	7.8088	5.73351	8.00937	1.18919	3.30466	11.4587	8.62936	8.64588	6.44971	14.0389	4.77415	4.88963	7.74888	11.0435	7.71797	7.16647	6.23358	6.87101	9.14144	7.8088	8.97055	5.83304	5.09608	9.79281	7.18919	9.09407	9.19106	11.1046	8.18543	8.29422	6.20414	9.17976	7.92164	4.51112	6.70226	5.71275	1.92615	3.69169	3.85215	2.77415	1.60422	5.51112	10.3732	8.60985	10.2977	10.004
WT Microbiota Recipient Duodenum 3	8.33368	8.19312	8.25908	7.34512	6.40462	8.45122	2.94519	2.94519	11.7969	9.18253	8.8968	6.56968	15.1561	5.09719	4.81966	7.28306	10.9841	7.66401	6.68215	6.20153	6.67008	8.40462	10.1921	9.30665	6.07904	5.84135	10.8507	8.79485	8.96756	8.84135	10.9427	8.76962	8.67311	5.96509	9.95766	7.96014	3.77526	6.91482	5.90455	2.36023	4.09719	4.90455	3.2347	-0.224736	6.06067	10.5484	8.38259	10.8059	10.8004
Gamma delta Microbitoa Recipient Duodenum 1	8.71667	13.056	9.08072	7.57649	5.98415	7.55424	0.961782	2.76914	12.6585	7.89252	8.57281	6.40473	14.8433	4.20971	3.86867	6.89252	11.7324	7.39641	7.52402	6.30163	8.35839	8.33682	7.61283	8.63421	5.17124	4.76914	11.7175	8.22388	8.43346	8.79467	10.1217	7.6897	8.51253	9.2587	10.6769	7.11153	5.00618	5.20971	5.71667	1.96178	3.66222	3.42121	1.96178	0.961782	7.16145	11.8973	8.69987	9.03324	11.6513
Gamma delta Microbitoa Recipient Duodenum 2	7.99495	12.4496	8.83674	7.14695	6.1841	7.91617	1.88642	1.88642	12.3766	8.84062	8.60524	6.32383	14.6347	4.30146	4.38892	7.01571	11.4814	7.32383	7.40998	6.7444	8.36755	8.46133	7.1841	9.053	5.54939	5.58686	11.3608	7.43074	9.29298	9.32937	10.2527	9.27013	10.0762	9.07295	11.5857	8.64576	4.20835	5.20835	7.47139	1.30146	2.88642	4.0019	4.10882	2.30146	6.45121	12.1552	8.25566	9.10236	11.7817
Gamma delta Microbitoa Recipient Duodenum 3	8.11796	12.4546	8.5276	7.46972	6.26132	7.88476	3.22179	2.05187	12.5457	8.5276	8.57935	6.5276	14.956	4.63683	4.69573	7.25154	11.3839	7.23178	7.68123	6.68123	8.60262	8.45275	8.3738	8.72783	5.26132	5.33727	11.5661	7.98851	9.01765	9.16561	10.3373	8.28069	8.90362	8.69933	9.321	7.51947	5.57543	6.39172	6.40942	1.05187	2.05187	3.75231	3.63683	2.05187	7.17081	11.7475	7.75231	8.96476	11.7221
ALL - normalized linear count data	Abcb10-mRNA	Abcb1a-mRNA	Abcf1-mRNA	Abl1-mRNA	Adal-mRNA	Ahr-mRNA	Aicda-mRNA	Aire-mRNA	App-mRNA	Arhgdib-mRNA	Atg16l1-mRNA	Atm-mRNA	B2m-mRNA	Batf-mRNA	Batf3-mRNA	Bax-mRNA	Bcap31-mRNA	Bcl2-mRNA	Bcl3-mRNA	Bcl6-mRNA	Bid-mRNA	Blnk-mRNA	Bst1-mRNA	Bst2-mRNA	Btk-mRNA	Btla-mRNA	Btnl1-mRNA	Btnl2-mRNA	C1qa-mRNA	C1qb-mRNA	C1qbp-mRNA	C1ra-mRNA	C1s-mRNA	C2-mRNA	C3-mRNA	C4a-mRNA	C4bp-mRNA	C6-mRNA	C7-mRNA	C8a-mRNA	C8b-mRNA	C8g-mRNA	C9-mRNA	Camp-mRNA	Card9-mRNA	Casp1-mRNA	Casp2-mRNA	Casp3-mRNA	Casp8-mRNA
Naïve Duodenum 1	225.297	173.714	265.502	179.783	75.0991	291.294	3.03431	10.6201	2724.81	554.52	418.735	104.684	24546	23.5159	17.4473	90.2707	1591.49	238.952	91.0293	34.136	80.4092	257.158	236.676	794.989	59.9276	42.4803	632.653	212.402	565.899	382.323	2247.66	449.836	266.261	34.136	504.454	258.675	15.9301	119.097	50.8247	3.79289	11.3787	16.6887	5.31004	3.79289	55.3761	1221.31	352.738	1327.51	1577.84
Naïve Duodenum 2	351.363	159.71	235.88	171.996	51.5987	257.993	4.91416	9.82832	3216.32	471.76	378.39	117.94	27492.3	24.5708	44.2275	105.654	1761.73	272.736	58.9699	39.3133	58.9699	255.536	228.509	803.465	44.2275	41.7704	385.762	255.536	479.131	267.822	1690.47	343.991	329.249	85.9978	1267.85	304.678	9.82832	113.026	95.8262	2.45708	22.1137	19.6566	9.82832	9.82832	76.1695	805.923	361.191	1547.96	1550.42
Naïve Duodenum 3	276.525	238.348	243.507	117.626	49.5269	234.221	1.03181	13.4135	2748.74	423.042	265.175	73.2586	29426.2	25.7953	20.6362	98.022	1796.38	210.489	47.4633	39.2088	80.4812	276.525	449.869	552.019	35.0816	22.6998	1371.28	362.166	395.183	248.666	1519.86	285.812	256.921	52.6223	777.985	206.362	15.4772	89.7675	38.177	3.09543	8.25449	24.7635	6.19086	3.09543	35.0816	1265	313.67	1949.09	1501.28
WT Microbiota Recipient Duodenum 1	215.901	613.647	391.963	156.785	98.312	446.581	3.21281	9.63844	2703.26	694.61	532.042	124.657	30801.2	52.6901	23.7748	179.917	2024.71	152.287	87.3885	89.9587	163.211	380.397	1371.87	520.476	88.031	102.81	3162.69	292.366	888.021	1267.13	2498.28	595.655	838.544	93.1715	796.135	264.736	26.9876	167.709	78.3926	1.28512	9.63844	25.7025	3.21281	0.642562	37.2686	3192.25	222.327	1781.83	1638.53
WT Microbiota Recipient Duodenum 2	373.96	275.149	480.371	224.224	53.2057	257.667	2.28024	9.88105	2814.58	396.002	400.563	87.4093	16832	27.3629	29.6431	215.103	2110.74	210.542	143.655	75.248	117.052	564.74	224.224	501.653	57.0061	34.2036	887.014	145.935	546.498	584.502	2201.95	291.111	313.913	73.7278	579.942	242.466	22.8024	104.131	52.4456	3.8004	12.9214	14.4415	6.84073	3.04032	45.6048	1326.34	390.681	1258.69	1026.87
WT Microbiota Recipient Duodenum 3	322.618	292.667	306.359	162.593	84.7194	350.002	7.70176	7.70176	3558.21	581.055	476.654	94.9884	36513.2	34.2301	28.2398	155.747	2025.56	202.813	102.69	73.5946	101.834	338.878	1169.81	633.256	67.6044	57.3353	1846.71	444.135	500.615	458.683	1968.23	436.433	408.193	62.4699	994.383	249.024	13.692	120.661	59.9026	5.13451	17.115	29.9513	9.41327	0.855751	66.7486	1497.57	333.743	1790.23	1783.39
Gamma delta Microbitoa Recipient Duodenum 1	420.706	8516.38	541.465	190.876	63.3007	187.954	1.94771	6.817	6465.44	237.621	380.778	84.7256	29395.9	18.5033	14.6079	118.811	3402.66	168.477	184.059	78.8824	328.19	323.321	195.745	397.334	36.0327	27.268	3367.6	298.974	345.719	444.079	1114.09	206.458	365.196	612.556	1637.05	138.288	32.1373	37.0066	52.5883	3.89543	12.6601	10.7124	3.89543	1.94771	143.157	3814.6	415.837	523.935	3216.65
Gamma delta Microbitoa Recipient Duodenum 2	255.105	5593.82	457.217	141.725	72.7111	241.549	3.69717	3.69717	5317.77	458.45	389.436	80.1054	25437.8	19.7183	20.9507	129.401	2859.15	160.211	170.07	107.218	330.281	352.464	145.422	531.161	46.8309	48.0633	2629.92	172.535	627.287	643.308	1220.07	617.428	1079.57	538.555	3073.58	400.527	18.4859	36.9717	177.464	2.46478	7.39435	16.0211	17.2535	4.92957	87.4998	4561.08	305.633	549.647	3520.94
Gamma delta Microbitoa Recipient Duodenum 3	277.811	5613.23	369.032	177.26	76.7089	236.346	9.32946	4.14643	5979.15	369.032	382.508	92.258	31783.4	24.8786	25.9152	152.381	2672.37	150.308	205.248	102.624	388.728	350.373	331.714	423.972	38.3545	40.4277	3032.08	253.969	518.304	574.28	1293.69	310.982	478.913	415.679	639.587	183.479	47.6839	83.9652	85.0018	2.07321	4.14643	13.4759	12.4393	4.14643	144.088	3438.43	215.614	499.645	3378.3
[truncated: 498 more columns]

## Sheet: Transfer_Duodenum_Result
Naïve Vs. WT Microbiota Recipient													Naïve vs Gamma-delta microbiota recipient													WT Microbiota vs Gamma Delta Microbiota Recipients
	Log2 fold change	std error (log2)	Lower confidence limit (log2)	Upper confidence limit (log2)	Linear fold change	Lower confidence limit (linear)	Upper confidence limit (linear)	P-value	method	Gene.sets	probe.ID			Log2 fold change	std error (log2)	Lower confidence limit (log2)	Upper confidence limit (log2)	Linear fold change	Lower confidence limit (linear)	Upper confidence limit (linear)	P-value	method	Gene.sets	probe.ID			Log2 fold change	std error (log2)	Lower confidence limit (log2)	Upper confidence limit (log2)	Linear fold change	Lower confidence limit (linear)	Upper confidence limit (linear)	P-value	method	Gene.sets	probe.ID
Abcb10-mRNA	0.122	0.251	-0.37	0.614	1.09	0.774	1.53	0.644	lm.nb	Immunometabolism	NM_019552.2:1090		Abcb10-mRNA	0.177	0.251	-0.314	0.668	1.13	0.804	1.59	0.506	lm.nb	Immunometabolism	NM_019552.2:1090	1	Abcb10-mRNA	0.0141	0.27	-0.515	0.544	1.01	0.7	1.46	0.961	lm.nb	Immunometabolism	NM_019552.2:1090
Abcb1a-mRNA	1.1	0.323	0.465	1.73	2.14	1.38	3.32	0.0145	lm.nb	Immunometabolism	NM_011076.1:2600		Abcb1a-mRNA	5.17	0.32	4.55	5.8	36.1	23.4	55.8	3.59e-06	lm.nb	Immunometabolism	NM_011076.1:2600		Abcb1a-mRNA	4.03	0.362	3.32	4.74	16.3	9.96	26.7	0.000374	lm.nb	Immunometabolism	NM_011076.1:2600
Abcf1-mRNA	0.698	0.177	0.35	1.05	1.62	1.27	2.06	0.00771	lm.nb	Immunometabolism	NM_013854.1:875		Abcf1-mRNA	0.909	0.177	0.562	1.26	1.88	1.48	2.39	0.00213	lm.nb	Immunometabolism	NM_013854.1:875		Abcf1-mRNA	0.172	0.184	-0.189	0.532	1.13	0.877	1.45	0.404	lm.nb	Immunometabolism	NM_013854.1:875
Abl1-mRNA	0.258	0.195	-0.125	0.641	1.2	0.917	1.56	0.234	lm.nb	Hemostasis, Host-pathogen Interaction, Innate Immune System, Lymphocyte Activation, Oxidative Stress	NM_009594.3:4216		Abl1-mRNA	0.145	0.196	-0.239	0.529	1.11	0.847	1.44	0.487	lm.nb	Hemostasis, Host-pathogen Interaction, Innate Immune System, Lymphocyte Activation, Oxidative Stress	NM_009594.3:4216		Abl1-mRNA	-0.152	0.162	-0.47	0.165	0.9	0.722	1.12	0.4	lm.nb	Hemostasis, Host-pathogen Interaction, Innate Immune System, Lymphocyte Activation, Oxidative Stress	NM_009594.3:4216
Adal-mRNA	0.588	0.268	0.0626	1.11	1.5	1.04	2.16	0.0707	lm.nb	Immunometabolism	NM_029475.1:1202		Adal-mRNA	0.373	0.271	-0.158	0.904	1.3	0.896	1.87	0.217	lm.nb	Immunometabolism	NM_029475.1:1202		Adal-mRNA	-0.271	0.254	-0.768	0.226	0.829	0.587	1.17	0.346	lm.nb	Immunometabolism	NM_029475.1:1202
Ahr-mRNA	0.459	0.185	0.0959	0.822	1.37	1.07	1.77	0.048	lm.nb	Immunometabolism, Lymphocyte Activation, Th17 Differentiation, Transcriptional Regulation	NM_013464.4:1327		Ahr-mRNA	-0.228	0.189	-0.598	0.141	0.854	0.661	1.1	0.271	lm.nb	Immunometabolism, Lymphocyte Activation, Th17 Differentiation, Transcriptional Regulation	NM_013464.4:1327		Ahr-mRNA	-0.744	0.227	-1.19	-0.299	0.597	0.439	0.813	0.0307	lm.nb	Immunometabolism, Lymphocyte Activation, Th17 Differentiation, Transcriptional Regulation	NM_013464.4:1327
App-mRNA	0.0584	0.136	-0.209	0.326	1.04	0.865	1.25	0.684	loglinear	Cytokine Signaling, Hemostasis, Inflammasomes, Innate Immune System, NLR signaling, Oxidative Stress, TLR Signaling	NM_007471.2:511		App-mRNA	1.03	0.136	0.766	1.3	2.05	1.7	2.46	0.000275	loglinear	Cytokine Signaling, Hemostasis, Inflammasomes, Innate Immune System, NLR signaling, Oxidative Stress, TLR Signaling	NM_007471.2:511		App-mRNA	0.914	0.151	0.618	1.21	1.88	1.53	2.31	0.00378	lm.nb	Cytokine Signaling, Hemostasis, Inflammasomes, Innate Immune System, NLR signaling, Oxidative Stress, TLR Signaling	NM_007471.2:511
Arhgdib-mRNA	0.221	0.25	-0.269	0.712	1.17	0.83	1.64	0.411	lm.nb	Apoptosis, Lymphocyte Trafficking	NM_007486.4:280		Arhgdib-mRNA	-0.444	0.252	-0.937	0.0496	0.735	0.522	1.03	0.128	lm.nb	Apoptosis, Lymphocyte Trafficking	NM_007486.4:280		Arhgdib-mRNA	-0.728	0.304	-1.32	-0.133	0.604	0.4	0.912	0.0746	lm.nb	Apoptosis, Lymphocyte Trafficking	NM_007486.4:280
Atg16l1-mRNA	0.43	0.153	0.13	0.73	1.35	1.09	1.66	0.0307	lm.nb	Autophagy, NLR signaling	NM_029846.3:1250		Atg16l1-mRNA	0.13	0.154	-0.172	0.433	1.09	0.888	1.35	0.43	lm.nb	Autophagy, NLR signaling	NM_029846.3:1250		Atg16l1-mRNA	-0.339	0.153	-0.639	-0.0397	0.79	0.642	0.973	0.0906	loglinear	Autophagy, NLR signaling	NM_029846.3:1250
Atm-mRNA	0.128	0.179	-0.224	0.479	1.09	0.856	1.39	0.503	lm.nb	Apoptosis, Host-pathogen Interaction, Lymphocyte Activation, NF-kB Signaling	NM_007499.1:7840		Atm-mRNA	-0.176	0.184	-0.537	0.185	0.885	0.689	1.14	0.376	lm.nb	Apoptosis, Host-pathogen Interaction, Lymphocyte Activation, NF-kB Signaling	NM_007499.1:7840		Atm-mRNA	-0.355	0.168	-0.685	-0.0246	0.782	0.622	0.983	0.103	lm.nb	Apoptosis, Host-pathogen Interaction, Lymphocyte Activation, NF-kB Signaling	NM_007499.1:7840
B2m-mRNA	0.047	0.231	-0.406	0.5	1.03	0.755	1.41	0.846	lm.nb	Adaptive Immune System, Cytokine Signaling, Innate Immune System, Lymphocyte Activation, MHC Class I Antigen Presentation, Type II Interferon Signaling	NM_009735.3:177		B2m-mRNA	0.0886	0.231	-0.364	0.542	1.06	0.777	1.46	0.714	lm.nb	Adaptive Immune System, Cytokine Signaling, Innate Immune System, Lymphocyte Activation, MHC Class I Antigen Presentation, Type II Interferon Signaling	NM_009735.3:177		B2m-mRNA	-0.0257	0.307	-0.628	0.577	0.982	0.647	1.49	0.937	lm.nb	Adaptive Immune System, Cytokine Signaling, Innate Immune System, Lymphocyte Activation, MHC Class I Antigen Presentation, Type II Interferon Signaling	NM_009735.3:177
Batf-mRNA	1.09	0.33	0.44	1.73	2.12	1.36	3.33	0.0165	lm.nb	Cytokine Signaling, Lymphocyte Activation, Transcriptional Regulation	NM_016767.2:750		Batf-mRNA	-0.126	0.369	-0.848	0.597	0.917	0.555	1.51	0.745	lm.nb	Cytokine Signaling, Lymphocyte Activation, Transcriptional Regulation	NM_016767.2:750		Batf-mRNA	-1.26	0.347	-1.93	-0.576	0.419	0.262	0.671	0.0223	lm.nb	Cytokine Signaling, Lymphocyte Activation, Transcriptional Regulation	NM_016767.2:750
Batf3-mRNA	0.276	0.302	-0.316	0.867	1.21	0.803	1.82	0.396	lm.nb	Transcriptional Regulation	NM_030060.2:345		Batf3-mRNA	-0.373	0.329	-1.02	0.271	0.772	0.494	1.21	0.3	lm.nb	Transcriptional Regulation	NM_030060.2:345		Batf3-mRNA	-0.772	0.241	-1.24	-0.299	0.586	0.422	0.813	0.0328	loglinear	Transcriptional Regulation	NM_030060.2:345
Bax-mRNA	0.994	0.142	0.716	1.27	1.99	1.64	2.41	0.00042	loglinear	Apoptosis, Host-pathogen Interaction, Lymphocyte Activation	NM_007527.3:735		Bax-mRNA	0.505	0.142	0.227	0.783	1.42	1.17	1.72	0.0119	loglinear	Apoptosis, Host-pathogen Interaction, Lymphocyte Activation	NM_007527.3:735		Bax-mRNA	-0.538	0.134	-0.799	-0.276	0.689	0.575	0.826	0.0158	loglinear	Apoptosis, Host-pathogen Interaction, Lymphocyte Activation	NM_007527.3:735
Bcap31-mRNA	0.265	0.0971	0.0745	0.455	1.2	1.05	1.37	0.0343	loglinear	Adaptive Immune System, Apoptosis, Host-pathogen Interaction, MHC Class I Antigen Presentation	NM_012060.4:65		Bcap31-mRNA	0.793	0.0971	0.603	0.984	1.73	1.52	1.98	0.000181	loglinear	Adaptive Immune System, Apoptosis, Host-pathogen Interaction, MHC Class I Antigen Presentation	NM_012060.4:65		Bcap31-mRNA	0.48	0.117	0.251	0.709	1.39	1.19	1.64	0.0148	loglinear	Adaptive Immune System, Apoptosis, Host-pathogen Interaction, MHC Class I Antigen Presentation	NM_012060.4:65
Bcl2-mRNA	-0.339	0.155	-0.642	-0.0363	0.79	0.641	0.975	0.0706	loglinear	Apoptosis, Autophagy, Cytokine Signaling, Host-pathogen Interaction, Inflammasomes, Innate Immune System, Lymphocyte Activation, NF-kB Signaling, NLR signaling, Oxidative Stress	NM_009741.3:1844		Bcl2-mRNA	-0.592	0.155	-0.895	-0.289	0.663	0.538	0.818	0.00864	loglinear	Apoptosis, Autophagy, Cytokine Signaling, Host-pathogen Interaction, Inflammasomes, Innate Immune System, Lymphocyte Activation, NF-kB Signaling, NLR signaling, Oxidative Stress	NM_009741.3:1844		Bcl2-mRNA	-0.301	0.163	-0.622	0.0187	0.811	0.65	1.01	0.139	loglinear	Apoptosis, Autophagy, Cytokine Signaling, Host-pathogen Interaction, Inflammasomes, Innate Immune System, Lymphocyte Activation, NF-kB Signaling, NLR signaling, Oxidative Stress	NM_009741.3:1844
Bcl3-mRNA	0.909	0.27	0.38	1.44	1.88	1.3	2.71	0.015	lm.nb	Lymphocyte Activation, TNF Family Signaling, Transcriptional Regulation	NM_033601.3:1620		Bcl3-mRNA	1.66	0.265	1.14	2.18	3.16	2.21	4.53	0.000758	lm.nb	Lymphocyte Activation, TNF Family Signaling, Transcriptional Regulation	NM_033601.3:1620		Bcl3-mRNA	0.712	0.161	0.397	1.03	1.64	1.32	2.04	0.0114	lm.nb	Lymphocyte Activation, TNF Family Signaling, Transcriptional Regulation	NM_033601.3:1620
Bcl6-mRNA	1.38	0.157	1.08	1.69	2.61	2.11	3.23	0.000119	loglinear	Cytokine Signaling, Lymphocyte Activation	NM_009744.3:185		Bcl6-mRNA	1.63	0.157	1.33	1.94	3.1	2.51	3.84	4.65e-05	loglinear	Cytokine Signaling, Lymphocyte Activation	NM_009744.3:185		Bcl6-mRNA	0.201	0.16	-0.112	0.514	1.15	0.925	1.43	0.276	loglinear	Cytokine Signaling, Lymphocyte Activation	NM_009744.3:185
Bid-mRNA	0.931	0.211	0.517	1.35	1.91	1.43	2.54	0.00453	lm.nb	Apoptosis, Host-pathogen Interaction, Lymphocyte Activation	NM_007544.3:1307		Bid-mRNA	2.41	0.203	2.01	2.8	5.3	4.02	6.98	2.16e-05	lm.nb	Apoptosis, Host-pathogen Interaction, Lymphocyte Activation	NM_007544.3:1307		Bid-mRNA	1.43	0.169	1.1	1.76	2.7	2.15	3.39	0.00106	lm.nb	Apoptosis, Host-pathogen Interaction, Lymphocyte Activation	NM_007544.3:1307
Blnk-mRNA	0.737	0.164	0.416	1.06	1.67	1.33	2.08	0.00413	lm.nb	Adaptive Immune System, B cell Receptor Signaling, Cytokine Signaling, Lymphocyte Activation, NF-kB Signaling	NM_008528.4:1546		Blnk-mRNA	0.4	0.165	0.0762	0.724	1.32	1.05	1.65	0.0518	lm.nb	Adaptive Immune System, B cell Receptor Signaling, Cytokine Signaling, Lymphocyte Activation, NF-kB Signaling	NM_008528.4:1546		Blnk-mRNA	-0.371	0.157	-0.678	-0.0642	0.773	0.625	0.956	0.0768	lm.nb	Adaptive Immune System, B cell Receptor Signaling, Cytokine Signaling, Lymphocyte Activation, NF-kB Signaling	NM_008528.4:1546
Bst1-mRNA	1.63	0.584	0.487	2.77	3.1	1.4	6.84	0.0314	lm.nb	Immunometabolism, Innate Immune System, Lymphocyte Activation	NM_009763.3:542		Bst1-mRNA	-0.443	0.586	-1.59	0.705	0.736	0.332	1.63	0.478	lm.nb	Immunometabolism, Innate Immune System, Lymphocyte Activation	NM_009763.3:542		Bst1-mRNA	-2.15	0.676	-3.48	-0.825	0.225	0.0899	0.565	0.0335	lm.nb	Immunometabolism, Innate Immune System, Lymphocyte Activation	NM_009763.3:542
Bst2-mRNA	-0.37	0.16	-0.684	-0.0565	0.774	0.622	0.962	0.06	lm.nb	Cytokine Signaling, Innate Immune System, Lymphocyte Activation, Type I Interferon Signaling	NM_198095.2:468		Bst2-mRNA	-0.671	0.161	-0.987	-0.355	0.628	0.505	0.782	0.00591	lm.nb	Cytokine Signaling, Innate Immune System, Lymphocyte Activation, Type I Interferon Signaling	NM_198095.2:468		Bst2-mRNA	-0.359	0.156	-0.665	-0.053	0.78	0.631	0.964	0.083	lm.nb	Cytokine Signaling, Innate Immune System, Lymphocyte Activation, Type I Interferon Signaling	NM_198095.2:468
Btk-mRNA	0.824	0.258	0.319	1.33	1.77	1.25	2.51	0.0186	lm.nb	Adaptive Immune System, B cell Receptor Signaling, Innate Immune System, Lymphocyte Activation, MHC Class I Antigen Presentation, NF-kB Signaling, TLR Signaling	NM_013482.2:2255		Btk-mRNA	-0.134	0.276	-0.674	0.407	0.912	0.627	1.33	0.645	lm.nb	Adaptive Immune System, B cell Receptor Signaling, Innate Immune System, Lymphocyte Activation, MHC Class I Antigen Presentation, NF-kB Signaling, TLR Signaling	NM_013482.2:2255		Btk-mRNA	-1.01	0.223	-1.45	-0.576	0.496	0.366	0.671	0.0105	lm.nb	Adaptive Immune System, B cell Receptor Signaling, Innate Immune System, Lymphocyte Activation, MHC Class I Antigen Presentation, NF-kB Signaling, TLR Signaling	NM_013482.2:2255
Btla-mRNA	1.15	0.439	0.289	2.01	2.22	1.22	4.03	0.0397	lm.nb	Adaptive Immune System, Lymphocyte Activation	NM_177584.3:2050		Btla-mRNA	0.242	0.451	-0.641	1.13	1.18	0.641	2.18	0.61	lm.nb	Adaptive Immune System, Lymphocyte Activation	NM_177584.3:2050		Btla-mRNA	-0.973	0.463	-1.88	-0.0659	0.51	0.272	0.955	0.103	lm.nb	Adaptive Immune System, Lymphocyte Activation	NM_177584.3:2050
Btnl1-mRNA	1.32	0.498	0.34	2.29	2.49	1.27	4.89	0.0384	lm.nb	Adaptive Immune System, Lymphocyte Activation	NM_001111094.1:1740		Btnl1-mRNA	1.93	0.498	0.955	2.91	3.81	1.94	7.5	0.00818	lm.nb	Adaptive Immune System, Lymphocyte Activation	NM_001111094.1:1740		Btnl1-mRNA	0.553	0.442	-0.312	1.42	1.47	0.805	2.67	0.279	lm.nb	Adaptive Immune System, Lymphocyte Activation	NM_001111094.1:1740
Btnl2-mRNA	0.115	0.376	-0.621	0.852	1.08	0.65	1.81	0.769	lm.nb	Adaptive Immune System, Lymphocyte Activation	NM_079835.2:300		Btnl2-mRNA	-0.185	0.377	-0.924	0.553	0.879	0.527	1.47	0.64	lm.nb	Adaptive Immune System, Lymphocyte Activation	NM_079835.2:300		Btnl2-mRNA	-0.371	0.452	-1.26	0.514	0.773	0.419	1.43	0.457	lm.nb	Adaptive Immune System, Lymphocyte Activation	NM_079835.2:300
C1qa-mRNA	0.443	0.262	-0.0702	0.956	1.36	0.953	1.94	0.142	lm.nb	Complement System, Host-pathogen Interaction, Innate Immune System	NM_007572.2:566		C1qa-mRNA	0.059	0.262	-0.455	0.573	1.04	0.729	1.49	0.83	lm.nb	Complement System, Host-pathogen Interaction, Innate Immune System	NM_007572.2:566		C1qa-mRNA	-0.436	0.29	-1.01	0.133	0.739	0.498	1.1	0.207	lm.nb	Complement System, Host-pathogen Interaction, Innate Immune System	NM_007572.2:566
C1qb-mRNA	1.39	0.35	0.709	2.08	2.63	1.63	4.23	0.00725	lm.nb	Complement System, Host-pathogen Interaction, Innate Immune System	NM_009777.2:865		C1qb-mRNA	0.911	0.351	0.223	1.6	1.88	1.17	3.03	0.0408	lm.nb	Complement System, Host-pathogen Interaction, Innate Immune System	NM_009777.2:865		C1qb-mRNA	-0.533	0.386	-1.29	0.224	0.691	0.409	1.17	0.24	lm.nb	Complement System, Host-pathogen Interaction, Innate Immune System	NM_009777.2:865
C1qbp-mRNA	0.293	0.139	0.0212	0.566	1.23	1.01	1.48	0.0791	lm.nb	Complement System, Hemostasis, Host-pathogen Interaction	NM_007573.2:630		C1qbp-mRNA	-0.59	0.14	-0.864	-0.316	0.664	0.549	0.803	0.00557	lm.nb	Complement System, Hemostasis, Host-pathogen Interaction	NM_007573.2:630		C1qbp-mRNA	-0.927	0.105	-1.13	-0.722	0.526	0.456	0.606	0.000894	loglinear	Complement System, Hemostasis, Host-pathogen Interaction	NM_007573.2:630
C1ra-mRNA	0.315	0.389	-0.449	1.08	1.24	0.733	2.11	0.45	lm.nb	Complement System, Host-pathogen Interaction, Innate Immune System	NM_023143.3:1923		C1ra-mRNA	0.0838	0.39	-0.68	0.848	1.06	0.624	1.8	0.837	lm.nb	Complement System, Host-pathogen Interaction, Innate Immune System	NM_023143.3:1923		C1ra-mRNA	-0.295	0.454	-1.19	0.595	0.815	0.44	1.51	0.551	lm.nb	Complement System, Host-pathogen Interaction, Innate Immune System	NM_023143.3:1923
C1s-mRNA	0.905	0.438	0.0473	1.76	1.87	1.03	3.4	0.0841	lm.nb	Complement System, Host-pathogen Interaction, Innate Immune System	NM_144938.2:2490		C1s-mRNA	1.2	0.438	0.346	2.06	2.3	1.27	4.17	0.0332	lm.nb	Complement System, Host-pathogen Interaction, Innate Immune System	NM_144938.2:2490		C1s-mRNA	0.24	0.526	-0.791	1.27	1.18	0.578	2.41	0.672	lm.nb	Complement System, Host-pathogen Interaction, Innate Immune System	NM_144938.2:2490
C2-mRNA	0.569	0.29	0.000514	1.14	1.48	1	2.2	0.0975	lm.nb	Complement System, Host-pathogen Interaction, Innate Immune System	NM_013484.2:2359		C2-mRNA	3.4	0.275	2.86	3.94	10.5	7.24	15.3	1.73e-05	lm.nb	Complement System, Host-pathogen Interaction, Innate Immune System	NM_013484.2:2359		C2-mRNA	2.79	0.207	2.38	3.19	6.91	5.21	9.15	0.000176	lm.nb	Complement System, Host-pathogen Interaction, Innate Immune System	NM_013484.2:2359
C3-mRNA	-0.0981	0.507	-1.09	0.895	0.934	0.469	1.86	0.853	lm.nb	Adaptive Immune System, Complement System, Host-pathogen Interaction, Innate Immune System, Phagocytosis and Degradation	NM_009778.2:285		C3-mRNA	1.08	0.506	0.0861	2.07	2.11	1.06	4.2	0.0772	lm.nb	Adaptive Immune System, Complement System, Host-pathogen Interaction, Innate Immune System, Phagocytosis and Degradation	NM_009778.2:285		C3-mRNA	1.11	0.549	0.037	2.19	2.16	1.03	4.55	0.113	lm.nb	Adaptive Immune System, Complement System, Host-pathogen Interaction, Innate Immune System, Phagocytosis and Degradation	NM_009778.2:285
C4a-mRNA	2.99e-15	0.334	-0.654	0.654	1	0.636	1.57	1	lm.nb	Complement System, Host-pathogen Interaction, Innate Immune System	NM_011413.2:56		C4a-mRNA	-0.0818	0.334	-0.736	0.572	0.945	0.6	1.49	0.815	lm.nb	Complement System, Host-pathogen Interaction, Innate Immune System	NM_011413.2:56		C4a-mRNA	-0.136	0.384	-0.889	0.617	0.91	0.54	1.53	0.741	lm.nb	Complement System, Host-pathogen Interaction, Innate Immune System	NM_011413.2:56
C6-mRNA	0.36	0.313	-0.253	0.974	1.28	0.839	1.96	0.294	lm.nb	Complement System, Innate Immune System	NM_016704.2:170		C6-mRNA	-1.08	0.328	-1.72	-0.438	0.473	0.303	0.738	0.0165	lm.nb	Complement System, Innate Immune System	NM_016704.2:170		C4bp-mRNA	0.585	0.515	-0.424	1.59	1.5	0.745	3.02	0.319	lm.nb	Complement System, Host-pathogen Interaction, Innate Immune System	NM_007576.3:580
C7-mRNA	0.171	0.467	-0.744	1.09	1.13	0.597	2.12	0.727	lm.nb	Complement System, Innate Immune System	XM_356827.6:215		C7-mRNA	0.901	0.462	-0.00365	1.81	1.87	0.997	3.5	0.0988	lm.nb	Complement System, Innate Immune System	XM_356827.6:215		C6-mRNA	-1.51	0.394	-2.28	-0.738	0.351	0.205	0.6	0.0186	lm.nb	Complement System, Innate Immune System	NM_016704.2:170
Card9-mRNA	-0.0415	0.331	-0.69	0.607	0.972	0.62	1.52	0.904	lm.nb	Host-pathogen Interaction, Innate Immune System, NLR signaling	NM_001037747.1:1227		Card9-mRNA	1.34	0.316	0.716	1.96	2.52	1.64	3.88	0.00554	lm.nb	Host-pathogen Interaction, Innate Immune System, NLR signaling	NM_001037747.1:1227		C7-mRNA	0.675	0.459	-0.226	1.57	1.6	0.855	2.98	0.216	lm.nb	Complement System, Innate Immune System	XM_356827.6:215
Casp1-mRNA	0.878	0.315	0.26	1.5	1.84	1.2	2.82	0.0318	lm.nb	Cytokine Signaling, Host-pathogen Interaction, Inflammasomes, Innate Immune System, NLR signaling	NM_009807.2:259		Casp1-mRNA	1.85	0.315	1.23	2.47	3.61	2.35	5.54	0.00107	lm.nb	Cytokine Signaling, Host-pathogen Interaction, Inflammasomes, Innate Immune System, NLR signaling	NM_009807.2:259		C8b-mRNA	-1.37	0.805	-2.95	0.208	0.387	0.13	1.15	0.164	lm.nb	Complement System, Host-pathogen Interaction, Innate Immune System	NM_133882.2:1200
Casp2-mRNA	-0.0998	0.248	-0.585	0.386	0.933	0.666	1.31	0.701	lm.nb	Apoptosis, Innate Immune System, NLR signaling	NM_007610.1:2770		Casp2-mRNA	-0.126	0.248	-0.612	0.359	0.916	0.654	1.28	0.628	lm.nb	Apoptosis, Innate Immune System, NLR signaling	NM_007610.1:2770		C8g-mRNA	-1.42	0.444	-2.29	-0.552	0.373	0.204	0.682	0.0328	lm.nb	Complement System, Host-pathogen Interaction, Innate Immune System	NM_027062.1:770
Casp3-mRNA	0.006	0.158	-0.303	0.315	1	0.81	1.24	0.971	lm.nb	Apoptosis, Cytokine Signaling, Host-pathogen Interaction, Lymphocyte Activation, Oxidative Stress, TNF Family Signaling	NM_009810.2:630		Casp3-mRNA	-1.63	0.161	-1.94	-1.31	0.324	0.26	0.403	5.38e-05	lm.nb	Apoptosis, Cytokine Signaling, Host-pathogen Interaction, Lymphocyte Activation, Oxidative Stress, TNF Family Signaling	NM_009810.2:630		Card9-mRNA	1.32	0.318	0.694	1.94	2.49	1.62	3.83	0.0143	lm.nb	Host-pathogen Interaction, Innate Immune System, NLR signaling	NM_001037747.1:1227
Casp8-mRNA	-0.053	0.162	-0.37	0.264	0.964	0.774	1.2	0.755	lm.nb	Apoptosis, Host-pathogen Interaction, Innate Immune System, Lymphocyte Activation, NLR signaling, TLR Signaling, TNF Family Signaling	NM_009812.2:1463		Casp8-mRNA	1.13	0.161	0.818	1.45	2.19	1.76	2.73	0.000412	lm.nb	Apoptosis, Host-pathogen Interaction, Innate Immune System, Lymphocyte Activation, NLR signaling, TLR Signaling, TNF Family Signaling	NM_009812.2:1463		Casp1-mRNA	0.921	0.351	0.234	1.61	1.89	1.18	3.05	0.0584	lm.nb	Cytokine Signaling, Host-pathogen Interaction, Inflammasomes, Innate Immune System, NLR signaling	NM_009807.2:259
Ccbp2-mRNA	0.193	0.37	-0.532	0.918	1.14	0.691	1.89	0.621	lm.nb	Chemokine Signaling	NM_021609.3:1765		Ccbp2-mRNA	-0.0849	0.384	-0.839	0.669	0.943	0.559	1.59	0.833	lm.nb	Chemokine Signaling	NM_021609.3:1765		Casp2-mRNA	-0.0656	0.299	-0.652	0.52	0.956	0.637	1.43	0.837	lm.nb	Apoptosis, Innate Immune System, NLR signaling	NM_007610.1:2770
Ccl11-mRNA	1.16	0.493	0.194	2.13	2.24	1.14	4.37	0.0568	lm.nb	Chemokine Signaling, Cytokine Signaling	NM_011330.3:430		Ccl11-mRNA	-0.732	0.495	-1.7	0.238	0.602	0.307	1.18	0.19	lm.nb	Chemokine Signaling, Cytokine Signaling	NM_011330.3:430		Casp3-mRNA	-1.69	0.173	-2.03	-1.35	0.31	0.245	0.392	0.000621	lm.nb	Apoptosis, Cytokine Signaling, Host-pathogen Interaction, Lymphocyte Activation, Oxidative Stress, TNF Family Signaling	NM_009810.2:630
Ccl19-mRNA	-0.00523	0.328	-0.648	0.638	0.996	0.638	1.56	0.988	loglinear	Chemokine Signaling, Cytokine Signaling, Lymphocyte Activation, NF-kB Signaling, Oxidative Stress	NM_011888.2:465		Ccl19-mRNA	-0.636	0.328	-1.28	0.00702	0.643	0.412	1	0.101	loglinear	Chemokine Signaling, Cytokine Signaling, Lymphocyte Activation, NF-kB Signaling, Oxidative Stress	NM_011888.2:465		Casp8-mRNA	1.12	0.228	0.675	1.57	2.18	1.6	2.97	0.00795	lm.nb	Apoptosis, Host-pathogen Interaction, Innate Immune System, Lymphocyte Activation, NLR signaling, TLR Signaling, TNF Family Signaling	NM_009812.2:1463
Ccl2-mRNA	1.96	0.773	0.44	3.47	3.88	1.36	11.1	0.0447	lm.nb	Chemokine Signaling, Cytokine Signaling, NF-kB Signaling	NM_011333.3:415		Ccl2-mRNA	2.03	0.773	0.514	3.54	4.08	1.43	11.7	0.0393	lm.nb	Chemokine Signaling, Cytokine Signaling, NF-kB Signaling	NM_011333.3:415		Ccbp2-mRNA	-0.29	0.495	-1.26	0.68	0.818	0.418	1.6	0.59	lm.nb	Chemokine Signaling	NM_021609.3:1765
Ccl20-mRNA	1.19	0.473	0.264	2.12	2.28	1.2	4.35	0.0454	lm.nb	Chemokine Signaling, Cytokine Signaling, TNF Family Signaling	NM_016960.1:120		Ccl20-mRNA	0.547	0.479	-0.391	1.48	1.46	0.762	2.8	0.297	lm.nb	Chemokine Signaling, Cytokine Signaling, TNF Family Signaling	NM_016960.1:120		Ccl11-mRNA	-1.95	0.577	-3.08	-0.815	0.259	0.118	0.569	0.028	lm.nb	Chemokine Signaling, Cytokine Signaling	NM_011330.3:430
Ccl22-mRNA	0.688	0.331	0.0394	1.34	1.61	1.03	2.53	0.0829	lm.nb	Chemokine Signaling, Cytokine Signaling	NM_009137.2:1096		Ccl22-mRNA	0.415	0.342	-0.255	1.09	1.33	0.838	2.12	0.271	lm.nb	Chemokine Signaling, Cytokine Signaling	NM_009137.2:1096		Ccl19-mRNA	-0.678	0.332	-1.33	-0.0276	0.625	0.398	0.981	0.111	lm.nb	Chemokine Signaling, Cytokine Signaling, Lymphocyte Activation, NF-kB Signaling, Oxidative Stress	NM_011888.2:465
Ccl24-mRNA	1.04	0.585	-0.107	2.19	2.06	0.928	4.55	0.126	lm.nb	Chemokine Signaling, Cytokine Signaling	NM_019577.4:335		Ccl24-mRNA	-0.626	0.611	-1.82	0.572	0.648	0.282	1.49	0.345	lm.nb	Chemokine Signaling, Cytokine Signaling	NM_019577.4:335		Ccl2-mRNA	0.0131	0.527	-1.02	1.05	1.01	0.493	2.07	0.981	lm.nb	Chemokine Signaling, Cytokine Signaling, NF-kB Signaling	NM_011333.3:415
Ccl25-mRNA	0.732	0.177	0.385	1.08	1.66	1.31	2.11	0.00612	lm.nb	Chemokine Signaling, Cytokine Signaling	NM_009138.3:626		Ccl25-mRNA	0.934	0.177	0.586	1.28	1.91	1.5	2.43	0.00188	lm.nb	Chemokine Signaling, Cytokine Signaling	NM_009138.3:626		Ccl20-mRNA	-0.701	0.569	-1.82	0.414	0.615	0.284	1.33	0.285	lm.nb	Chemokine Signaling, Cytokine Signaling, TNF Family Signaling	NM_016960.1:120
Ccl5-mRNA	1.36	0.624	0.135	2.58	2.56	1.1	5.98	0.0724	lm.nb	Chemokine Signaling, Cytokine Signaling, Host-pathogen Interaction, Lymphocyte Activation, NLR signaling, Oxidative Stress, TLR Signaling, TNF Family Signaling	NM_013653.1:165		Ccl5-mRNA	0.575	0.625	-0.65	1.8	1.49	0.637	3.48	0.393	lm.nb	Chemokine Signaling, Cytokine Signaling, Host-pathogen Interaction, Lymphocyte Activation, NLR signaling, Oxidative Stress, TLR Signaling, TNF Family Signaling	NM_013653.1:165		Ccl22-mRNA	-0.461	0.456	-1.35	0.432	0.727	0.391	1.35	0.369	loglinear	Chemokine Signaling, Cytokine Signaling	NM_009137.2:1096
Ccl6-mRNA	0.808	0.311	0.199	1.42	1.75	1.15	2.67	0.0407	lm.nb	Chemokine Signaling, Cytokine Signaling	NM_009139.2:825		Ccl6-mRNA	1.79	0.309	1.18	2.4	3.46	2.27	5.26	0.00117	lm.nb	Chemokine Signaling, Cytokine Signaling	NM_009139.2:825		Ccl24-mRNA	-1.7	0.636	-2.95	-0.456	0.307	0.129	0.729	0.0554	lm.nb	Chemokine Signaling, Cytokine Signaling	NM_019577.4:335
Ccl7-mRNA	0.458	0.285	-0.101	1.02	1.37	0.933	2.02	0.159	lm.nb	Chemokine Signaling, Cytokine Signaling	NM_013654.2:215		Ccl7-mRNA	0.526	0.284	-0.0305	1.08	1.44	0.979	2.12	0.113	lm.nb	Chemokine Signaling, Cytokine Signaling	NM_013654.2:215		Ccl25-mRNA	0.157	0.206	-0.246	0.56	1.12	0.843	1.47	0.487	lm.nb	Chemokine Signaling, Cytokine Signaling	NM_009138.3:626
Ccl8-mRNA	-0.0735	0.636	-1.32	1.17	0.95	0.401	2.25	0.912	lm.nb	Chemokine Signaling, Cytokine Signaling	NM_021443.2:150		Ccl8-mRNA	1.61	0.628	0.383	2.85	3.06	1.3	7.19	0.0423	lm.nb	Chemokine Signaling, Cytokine Signaling	NM_021443.2:150		Ccl5-mRNA	-0.849	0.632	-2.09	0.389	0.555	0.235	1.31	0.25	lm.nb	Chemokine Signaling, Cytokine Signaling, Host-pathogen Interaction, Lymphocyte Activation, NLR signaling, Oxidative Stress, TLR Signaling, TNF Family Signaling	NM_013653.1:165
Ccl9-mRNA	1.14	0.267	0.62	1.66	2.21	1.54	3.17	0.00517	lm.nb	Chemokine Signaling, Cytokine Signaling	NM_011338.2:1125		Ccl9-mRNA	0.968	0.267	0.444	1.49	1.96	1.36	2.81	0.011	lm.nb	Chemokine Signaling, Cytokine Signaling	NM_011338.2:1125		Ccl6-mRNA	0.94	0.363	0.229	1.65	1.92	1.17	3.14	0.0605	lm.nb	Chemokine Signaling, Cytokine Signaling	NM_009139.2:825
Ccr2-mRNA	0.905	0.501	-0.0771	1.89	1.87	0.948	3.7	0.121	lm.nb	Chemokine Signaling, Cytokine Signaling, Innate Immune System, Lymphocyte Activation	NM_009915.2:2965		Ccr2-mRNA	1.21	0.5	0.231	2.19	2.31	1.17	4.56	0.0518	lm.nb	Chemokine Signaling, Cytokine Signaling, Innate Immune System, Lymphocyte Activation	NM_009915.2:2965		Ccl7-mRNA	0.0101	0.287	-0.552	0.572	1.01	0.682	1.49	0.974	lm.nb	Chemokine Signaling, Cytokine Signaling	NM_013654.2:215
Ccr3-mRNA	1.38	0.488	0.425	2.34	2.6	1.34	5.05	0.0299	lm.nb	Chemokine Signaling, Cytokine Signaling	NM_009914.4:2290		Ccr3-mRNA	-3.43e-16	0.514	-1.01	1.01	1	0.497	2.01	1	lm.nb	Chemokine Signaling, Cytokine Signaling	NM_009914.4:2290		Ccl8-mRNA	1.6	0.621	0.386	2.82	3.04	1.31	7.07	0.0612	lm.nb	Chemokine Signaling, Cytokine Signaling	NM_021443.2:150
Ccr5-mRNA	1.44	0.327	0.801	2.08	2.72	1.74	4.24	0.00453	lm.nb	Chemokine Signaling, Cytokine Signaling, Host-pathogen Interaction	NM_009917.5:1340		Ccr5-mRNA	0.476	0.351	-0.211	1.16	1.39	0.864	2.24	0.223	lm.nb	Chemokine Signaling, Cytokine Signaling, Host-pathogen Interaction	NM_009917.5:1340		Ccl9-mRNA	-0.213	0.283	-0.769	0.343	0.863	0.587	1.27	0.494	lm.nb	Chemokine Signaling, Cytokine Signaling	NM_011338.2:1125
Ccr9-mRNA	1.21	0.269	0.683	1.74	2.31	1.61	3.33	0.0041	lm.nb	Chemokine Signaling, Cytokine Signaling	NM_009913.6:820		Ccr9-mRNA	-0.148	0.283	-0.702	0.406	0.903	0.615	1.33	0.62	lm.nb	Chemokine Signaling, Cytokine Signaling	NM_009913.6:820		Ccr10-mRNA	-2.04	0.839	-3.68	-0.396	0.243	0.0778	0.76	0.0718	loglinear	Chemokine Signaling, Cytokine Signaling	NM_007721.4:1480
Ccrl1-mRNA	0.128	0.155	-0.176	0.432	1.09	0.885	1.35	0.441	lm.nb	Chemokine Signaling	NM_145700.2:780		Ccrl1-mRNA	0.398	0.153	0.0985	0.698	1.32	1.07	1.62	0.0404	lm.nb	Chemokine Signaling	NM_145700.2:780		Ccr2-mRNA	0.235	0.585	-0.912	1.38	1.18	0.532	2.61	0.708	lm.nb	Chemokine Signaling, Cytokine Signaling, Innate Immune System, Lymphocyte Activation	NM_009915.2:2965
Ccrl2-mRNA	0.368	0.213	-0.049	0.785	1.29	0.967	1.72	0.134	lm.nb	Chemokine Signaling	NM_017466.4:655		Ccrl2-mRNA	-0.768	0.238	-1.23	-0.302	0.587	0.425	0.811	0.0179	lm.nb	Chemokine Signaling	NM_017466.4:655		Ccr3-mRNA	-1.47	0.557	-2.56	-0.377	0.361	0.169	0.77	0.0578	lm.nb	Chemokine Signaling, Cytokine Signaling	NM_009914.4:2290
Cd109-mRNA	-0.152	0.642	-1.41	1.11	0.9	0.376	2.15	0.821	lm.nb	Hemostasis	NM_153098.3:2720		Cd109-mRNA	0.741	0.63	-0.494	1.98	1.67	0.71	3.93	0.284	lm.nb	Hemostasis	NM_153098.3:2720		Ccr5-mRNA	-1.03	0.182	-1.39	-0.676	0.489	0.382	0.626	0.00474	loglinear	Chemokine Signaling, Cytokine Signaling, Host-pathogen Interaction	NM_009917.5:1340
Cd14-mRNA	0.467	0.295	-0.11	1.04	1.38	0.927	2.06	0.164	lm.nb	Adaptive Immune System, Apoptosis, Host-pathogen Interaction, Innate Immune System, MHC Class I Antigen Presentation, NF-kB Signaling, Phagocytosis and Degradation, TLR Signaling	NM_009841.3:235		Cd14-mRNA	1.44	0.283	0.88	1.99	2.7	1.84	3.97	0.0023	lm.nb	Adaptive Immune System, Apoptosis, Host-pathogen Interaction, Innate Immune System, MHC Class I Antigen Presentation, NF-kB Signaling, Phagocytosis and Degradation, TLR Signaling	NM_009841.3:235		Ccr6-mRNA	-1.58	0.749	-3.05	-0.117	0.333	0.121	0.922	0.102	lm.nb	Chemokine Signaling, Cytokine Signaling, Innate Immune System	NM_001190333.1:660
Cd163-mRNA	0.101	0.667	-1.21	1.41	1.07	0.434	2.65	0.884	lm.nb	Phagocytosis and Degradation	NM_053094.2:3225		Cd163-mRNA	1.14	0.653	-0.142	2.42	2.2	0.906	5.34	0.132	lm.nb	Phagocytosis and Degradation	NM_053094.2:3225		Ccr7-mRNA	0.7	0.685	-0.642	2.04	1.62	0.641	4.12	0.364	lm.nb	Chemokine Signaling, Cytokine Signaling, Lymphocyte Activation, Oxidative Stress	NM_007719.2:755
Cd164-mRNA	0.556	0.21	0.146	0.967	1.47	1.11	1.95	0.0378	lm.nb	Phagocytosis and Degradation	NM_016898.2:688		Cd164-mRNA	1.58	0.209	1.17	1.99	3	2.25	3.98	0.000278	lm.nb	Phagocytosis and Degradation	NM_016898.2:688		Ccr9-mRNA	-1.42	0.277	-1.96	-0.878	0.373	0.256	0.544	0.00683	lm.nb	Chemokine Signaling, Cytokine Signaling	NM_009913.6:820
Cd19-mRNA	1.38	0.493	0.419	2.35	2.61	1.34	5.1	0.0307	lm.nb	Adaptive Immune System, B cell Receptor Signaling, Complement System, Host-pathogen Interaction, Innate Immune System	NM_009844.2:1697		Cd19-mRNA	1.44	0.491	0.483	2.41	2.72	1.4	5.3	0.0258	lm.nb	Adaptive Immune System, B cell Receptor Signaling, Complement System, Host-pathogen Interaction, Innate Immune System	NM_009844.2:1697		Ccrl1-mRNA	0.204	0.164	-0.117	0.525	1.15	0.922	1.44	0.281	loglinear	Chemokine Signaling	NM_145700.2:780
Cd1d1-mRNA	0.757	0.47	-0.164	1.68	1.69	0.893	3.2	0.158	lm.nb	Adaptive Immune System, Host-pathogen Interaction, Lymphocyte Activation	NM_007639.3:1340		Cd1d1-mRNA	0.919	0.469	5.93e-05	1.84	1.89	1	3.58	0.0977	lm.nb	Adaptive Immune System, Host-pathogen Interaction, Lymphocyte Activation	NM_007639.3:1340		Ccrl2-mRNA	-1.18	0.289	-1.74	-0.609	0.443	0.299	0.656	0.0153	lm.nb	Chemokine Signaling	NM_017466.4:655
Cd2-mRNA	0.58	0.336	-0.079	1.24	1.5	0.947	2.36	0.135	lm.nb	Cell Adhesion, Hemostasis, Lymphocyte Activation	NM_013486.2:278		Cd2-mRNA	0.24	0.342	-0.43	0.909	1.18	0.742	1.88	0.509	lm.nb	Cell Adhesion, Hemostasis, Lymphocyte Activation	NM_013486.2:278		Cd109-mRNA	0.85	0.475	-0.0807	1.78	1.8	0.946	3.44	0.148	lm.nb	Hemostasis	NM_153098.3:2720
Cd22-mRNA	0.331	0.322	-0.299	0.961	1.26	0.813	1.95	0.343	lm.nb	Adaptive Immune System, B cell Receptor Signaling, Cell Adhesion	NM_001043317.2:865		Cd22-mRNA	-1.31	0.342	-1.98	-0.643	0.402	0.253	0.641	0.00859	lm.nb	Adaptive Immune System, B cell Receptor Signaling, Cell Adhesion	NM_001043317.2:865		Cd14-mRNA	0.926	0.336	0.267	1.59	1.9	1.2	3	0.0513	lm.nb	Adaptive Immune System, Apoptosis, Host-pathogen Interaction, Innate Immune System, MHC Class I Antigen Presentation, NF-kB Signaling, Phagocytosis and Degradation, TLR Signaling	NM_009841.3:235
Cd226-mRNA	0.401	0.353	-0.292	1.09	1.32	0.817	2.13	0.3	lm.nb	Adaptive Immune System, Cell Adhesion	NM_001039149.1:733		Cd226-mRNA	0.295	0.356	-0.402	0.992	1.23	0.757	1.99	0.439	lm.nb	Adaptive Immune System, Cell Adhesion	NM_001039149.1:733		Cd163-mRNA	1	0.571	-0.119	2.12	2	0.921	4.34	0.155	lm.nb	Phagocytosis and Degradation	NM_053094.2:3225
Cd244-mRNA	0.595	0.33	-0.0505	1.24	1.51	0.966	2.36	0.121	lm.nb	Hemostasis, Lymphocyte Activation	NM_018729.2:262		Cd244-mRNA	-0.819	0.336	-1.48	-0.16	0.567	0.359	0.895	0.0506	lm.nb	Hemostasis, Lymphocyte Activation	NM_018729.2:262		Cd164-mRNA	0.969	0.267	0.447	1.49	1.96	1.36	2.81	0.0221	lm.nb	Phagocytosis and Degradation	NM_016898.2:688
Cd247-mRNA	1.12	0.53	0.0802	2.16	2.17	1.06	4.46	0.0792	lm.nb	Host-pathogen Interaction, Lymphocyte Activation, T Cell Receptor Signaling	NM_001113391.2:215		Cd247-mRNA	0.946	0.532	-0.0972	1.99	1.93	0.935	3.97	0.126	lm.nb	Host-pathogen Interaction, Lymphocyte Activation, T Cell Receptor Signaling	NM_001113391.2:215		Cd19-mRNA	0.027	0.35	-0.658	0.712	1.02	0.634	1.64	0.942	lm.nb	Adaptive Immune System, B cell Receptor Signaling, Complement System, Host-pathogen Interaction, Innate Immune System	NM_009844.2:1697
Cd24a-mRNA	0.132	0.147	-0.157	0.42	1.1	0.897	1.34	0.405	lm.nb	Lymphocyte Activation	NM_009846.2:584		Cd24a-mRNA	0.272	0.147	-0.0159	0.561	1.21	0.989	1.47	0.113	lm.nb	Lymphocyte Activation	NM_009846.2:584		Cd1d1-mRNA	0.0979	0.536	-0.953	1.15	1.07	0.517	2.22	0.864	lm.nb	Adaptive Immune System, Host-pathogen Interaction, Lymphocyte Activation	NM_007639.3:1340
Cd274-mRNA	0.359	0.227	-0.0857	0.803	1.28	0.942	1.74	0.165	loglinear	Adaptive Immune System, Cell Adhesion, Lymphocyte Activation	NM_021893.2:515		Cd274-mRNA	-0.0879	0.227	-0.532	0.356	0.941	0.692	1.28	0.712	loglinear	Adaptive Immune System, Cell Adhesion, Lymphocyte Activation	NM_021893.2:515		Cd2-mRNA	-0.394	0.368	-1.12	0.328	0.761	0.461	1.26	0.345	lm.nb	Cell Adhesion, Hemostasis, Lymphocyte Activation	NM_013486.2:278
Cd34-mRNA	0.233	0.433	-0.615	1.08	1.18	0.653	2.12	0.609	lm.nb	Cell Adhesion	NM_001111059.1:560		Cd34-mRNA	1.36	0.43	0.513	2.2	2.56	1.43	4.59	0.0197	lm.nb	Cell Adhesion	NM_001111059.1:560		Cd22-mRNA	-1.71	0.377	-2.45	-0.973	0.305	0.183	0.51	0.0105	lm.nb	Adaptive Immune System, B cell Receptor Signaling, Cell Adhesion	NM_001043317.2:865
Cd36-mRNA	2.02	1.02	0.0181	4.01	4.04	1.01	16.1	0.0953	lm.nb	Adaptive Immune System, Cytokine Signaling, Hemostasis, Host-pathogen Interaction, Immunometabolism, Innate Immune System, MHC Class I Antigen Presentation, Oxidative Stress, Phagocytosis and Degradation, TLR Signaling	NM_007643.3:1520		Cd36-mRNA	2.34	1.02	0.347	4.34	5.08	1.27	20.3	0.0611	lm.nb	Adaptive Immune System, Cytokine Signaling, Hemostasis, Host-pathogen Interaction, Immunometabolism, Innate Immune System, MHC Class I Antigen Presentation, Oxidative Stress, Phagocytosis and Degradation, TLR Signaling	NM_007643.3:1520		Cd226-mRNA	-0.176	0.396	-0.953	0.6	0.885	0.517	1.52	0.679	lm.nb	Adaptive Immune System, Cell Adhesion	NM_001039149.1:733
Cd3d-mRNA	0.185	0.308	-0.419	0.789	1.14	0.748	1.73	0.571	lm.nb	Adaptive Immune System, Host-pathogen Interaction, Lymphocyte Activation, T Cell Receptor Signaling	NM_013487.2:289		Cd3d-mRNA	-0.254	0.315	-0.871	0.362	0.839	0.547	1.29	0.45	lm.nb	Adaptive Immune System, Host-pathogen Interaction, Lymphocyte Activation, T Cell Receptor Signaling	NM_013487.2:289		Cd244-mRNA	-1.48	0.403	-2.27	-0.687	0.359	0.208	0.621	0.0215	lm.nb	Hemostasis, Lymphocyte Activation	NM_018729.2:262
Cd3e-mRNA	1.27	0.364	0.561	1.99	2.42	1.48	3.97	0.0128	lm.nb	Adaptive Immune System, Host-pathogen Interaction, Lymphocyte Activation, T Cell Receptor Signaling	NM_007648.4:380		Cd3e-mRNA	0.131	0.377	-0.608	0.871	1.1	0.656	1.83	0.74	lm.nb	Adaptive Immune System, Host-pathogen Interaction, Lymphocyte Activation, T Cell Receptor Signaling	NM_007648.4:380		Cd247-mRNA	-0.257	0.361	-0.964	0.449	0.837	0.512	1.37	0.515	lm.nb	Host-pathogen Interaction, Lymphocyte Activation, T Cell Receptor Signaling	NM_001113391.2:215
Cd3eap-mRNA	-0.765	0.245	-1.25	-0.284	0.588	0.422	0.821	0.0206	lm.nb	Host-pathogen Interaction	NM_145822.2:1858		Cd3eap-mRNA	-1.05	0.248	-1.54	-0.569	0.481	0.344	0.674	0.00533	lm.nb	Host-pathogen Interaction	NM_145822.2:1858		Cd24a-mRNA	0.0884	0.176	-0.257	0.434	1.06	0.837	1.35	0.642	lm.nb	Lymphocyte Activation	NM_009846.2:584
Cd4-mRNA	0.446	0.231	-0.00728	0.898	1.36	0.995	1.86	0.102	lm.nb	Adaptive Immune System, Cell Adhesion, Cytokine Signaling, Innate Immune System, Lymphocyte Activation, T Cell Receptor Signaling	NM_013488.2:950		Cd4-mRNA	-1.53	0.275	-2.07	-0.988	0.347	0.239	0.504	0.00145	lm.nb	Adaptive Immune System, Cell Adhesion, Cytokine Signaling, Innate Immune System, Lymphocyte Activation, T Cell Receptor Signaling	NM_013488.2:950		Cd27-mRNA	-0.86	0.604	-2.04	0.324	0.551	0.243	1.25	0.228	lm.nb	Cytokine Signaling, Lymphocyte Activation	NM_001042564.1:730
Cd40-mRNA	1.08	0.328	0.433	1.72	2.11	1.35	3.29	0.0169	lm.nb	Cell Adhesion, Cytokine Signaling, Host-pathogen Interaction, Lymphocyte Activation, NF-kB Signaling, TLR Signaling	NM_011611.2:1425		Cd40-mRNA	0.031	0.361	-0.677	0.739	1.02	0.625	1.67	0.934	lm.nb	Cell Adhesion, Cytokine Signaling, Host-pathogen Interaction, Lymphocyte Activation, NF-kB Signaling, TLR Signaling	NM_011611.2:1425		Cd274-mRNA	-0.495	0.192	-0.871	-0.119	0.71	0.547	0.921	0.0614	loglinear	Adaptive Immune System, Cell Adhesion, Lymphocyte Activation	NM_021893.2:515
Cd44-mRNA	0.154	0.127	-0.0953	0.403	1.11	0.936	1.32	0.272	lm.nb	Cytokine Signaling, Hemostasis, Host-pathogen Interaction, Immunometabolism, Innate Immune System, Type II Interferon Signaling	NM_009851.2:3075		Cd44-mRNA	0.0364	0.127	-0.213	0.286	1.03	0.863	1.22	0.785	lm.nb	Cytokine Signaling, Hemostasis, Host-pathogen Interaction, Immunometabolism, Innate Immune System, Type II Interferon Signaling	NM_009851.2:3075		Cd28-mRNA	0.0339	0.303	-0.56	0.628	1.02	0.678	1.55	0.916	loglinear	Adaptive Immune System, Cell Adhesion, Host-pathogen Interaction, Lymphocyte Activation, T Cell Receptor Signaling	NM_007642.4:3304
Cd48-mRNA	-0.133	0.319	-0.758	0.491	0.912	0.591	1.41	0.69	lm.nb	Hemostasis, Lymphocyte Activation	NM_007649.4:30		Cd48-mRNA	-1.37	0.322	-2	-0.743	0.386	0.249	0.597	0.00527	lm.nb	Hemostasis, Lymphocyte Activation	NM_007649.4:30		Cd34-mRNA	1.07	0.475	0.136	2	2.09	1.1	3.99	0.088	lm.nb	Cell Adhesion	NM_001111059.1:560
Cd55-mRNA	0.95	0.433	0.101	1.8	1.93	1.07	3.48	0.0707	lm.nb	Complement System, Innate Immune System, Lymphocyte Activation	NM_010016.2:1058		Cd55-mRNA	3.24	0.43	2.39	4.08	9.42	5.25	16.9	0.000284	lm.nb	Complement System, Innate Immune System, Lymphocyte Activation	NM_010016.2:1058		Cd36-mRNA	0.256	1.2	-2.1	2.61	1.19	0.234	6.1	0.841	lm.nb	Adaptive Immune System, Cytokine Signaling, Hemostasis, Host-pathogen Interaction, Immunometabolism, Innate Immune System, MHC Class I Antigen Presentation, Oxidative Stress, Phagocytosis and Degradation, TLR Signaling	NM_007643.3:1520
Cd7-mRNA	1.08	0.474	0.147	2	2.11	1.11	4.01	0.0637	lm.nb	Lymphocyte Activation	NM_009854.1:234		Cd7-mRNA	-0.0688	0.478	-1.01	0.869	0.953	0.498	1.83	0.89	lm.nb	Lymphocyte Activation	NM_009854.1:234		Cd3d-mRNA	-0.481	0.326	-1.12	0.157	0.716	0.46	1.11	0.213	lm.nb	Adaptive Immune System, Host-pathogen Interaction, Lymphocyte Activation, T Cell Receptor Signaling	NM_013487.2:289
Cd74-mRNA	0.167	0.248	-0.319	0.654	1.12	0.801	1.57	0.526	lm.nb	Adaptive Immune System, Hemostasis, Host-pathogen Interaction, Lymphocyte Activation, MHC Class II Antigen Presentation	NM_001042605.1:391		Cd74-mRNA	-0.737	0.248	-1.22	-0.251	0.6	0.428	0.84	0.025	lm.nb	Adaptive Immune System, Hemostasis, Host-pathogen Interaction, Lymphocyte Activation, MHC Class II Antigen Presentation	NM_001042605.1:391		Cd3e-mRNA	-1.21	0.43	-2.06	-0.37	0.432	0.241	0.774	0.0478	lm.nb	Adaptive Immune System, Host-pathogen Interaction, Lymphocyte Activation, T Cell Receptor Signaling	NM_007648.4:380
Cd79b-mRNA	0.357	0.259	-0.152	0.865	1.28	0.9	1.82	0.218	loglinear	Adaptive Immune System, B cell Receptor Signaling, Lymphocyte Activation	NM_008339.2:330		Cd79b-mRNA	-0.375	0.259	-0.884	0.133	0.771	0.542	1.1	0.198	loglinear	Adaptive Immune System, B cell Receptor Signaling, Lymphocyte Activation	NM_008339.2:330		Cd3eap-mRNA	-0.344	0.298	-0.929	0.24	0.788	0.525	1.18	0.312	lm.nb	Host-pathogen Interaction	NM_145822.2:1858
Cd80-mRNA	0.943	0.337	0.282	1.6	1.92	1.22	3.04	0.0313	loglinear	Adaptive Immune System, Cell Adhesion, Cytokine Signaling, Lymphocyte Activation, TLR Signaling	NM_009855.2:210		Cd80-mRNA	-0.0878	0.337	-0.749	0.573	0.941	0.595	1.49	0.803	loglinear	Adaptive Immune System, Cell Adhesion, Cytokine Signaling, Lymphocyte Activation, TLR Signaling	NM_009855.2:210		Cd4-mRNA	-2.06	0.234	-2.52	-1.6	0.24	0.175	0.33	0.00093	loglinear	Adaptive Immune System, Cell Adhesion, Cytokine Signaling, Innate Immune System, Lymphocyte Activation, T Cell Receptor Signaling	NM_013488.2:950
Cd81-mRNA	0.129	0.133	-0.131	0.389	1.09	0.913	1.31	0.369	loglinear	Adaptive Immune System, B cell Receptor Signaling, Complement System, Host-pathogen Interaction, Innate Immune System, Lymphocyte Activation	NM_133655.2:575		Cd81-mRNA	-0.698	0.133	-0.958	-0.438	0.616	0.515	0.738	0.0019	loglinear	Adaptive Immune System, B cell Receptor Signaling, Complement System, Host-pathogen Interaction, Innate Immune System, Lymphocyte Activation	NM_133655.2:575		Cd40-mRNA	-1.15	0.251	-1.64	-0.658	0.451	0.321	0.634	0.0102	loglinear	Cell Adhesion, Cytokine Signaling, Host-pathogen Interaction, Lymphocyte Activation, NF-kB Signaling, TLR Signaling	NM_011611.2:1425
Cd82-mRNA	0.727	0.181	0.372	1.08	1.66	1.29	2.12	0.00702	lm.nb	Apoptosis	NM_001271430.1:186		Cd82-mRNA	2.36	0.18	2.01	2.71	5.13	4.02	6.54	1.21e-05	lm.nb	Apoptosis	NM_001271430.1:186		Cd40lg-mRNA	-2.33	0.579	-3.47	-1.2	0.199	0.0905	0.436	0.0157	loglinear	Adaptive Immune System, Cell Adhesion, Cytokine Signaling, Host-pathogen Interaction, Lymphocyte Activation, NF-kB Signaling, T Cell Receptor Signaling	NM_011616.2:600
Cd83-mRNA	0.646	0.317	0.0254	1.27	1.57	1.02	2.41	0.0874	lm.nb	Lymphocyte Activation	NM_009856.2:1624		Cd83-mRNA	0.228	0.318	-0.395	0.851	1.17	0.76	1.8	0.501	lm.nb	Lymphocyte Activation	NM_009856.2:1624		Cd44-mRNA	-0.176	0.152	-0.473	0.122	0.885	0.72	1.09	0.311	lm.nb	Cytokine Signaling, Hemostasis, Host-pathogen Interaction, Immunometabolism, Innate Immune System, Type II Interferon Signaling	NM_009851.2:3075
Cd86-mRNA	0.508	0.354	-0.186	1.2	1.42	0.879	2.3	0.202	lm.nb	Adaptive Immune System, Cell Adhesion, Cytokine Signaling, Lymphocyte Activation, TLR Signaling	NM_019388.3:251		Cd86-mRNA	-0.555	0.361	-1.26	0.152	0.681	0.417	1.11	0.175	lm.nb	Adaptive Immune System, Cell Adhesion, Cytokine Signaling, Lymphocyte Activation, TLR Signaling	NM_019388.3:251		Cd48-mRNA	-1.31	0.401	-2.1	-0.524	0.403	0.234	0.696	0.0309	lm.nb	Hemostasis, Lymphocyte Activation	NM_007649.4:30
Cd8a-mRNA	1.78	0.799	0.211	3.34	3.43	1.16	10.2	0.0678	lm.nb	Adaptive Immune System, Cell Adhesion, Lymphocyte Activation, T Cell Receptor Signaling	NM_001081110.2:355		Cd8a-mRNA	0.485	0.815	-1.11	2.08	1.4	0.463	4.23	0.573	lm.nb	Adaptive Immune System, Cell Adhesion, Lymphocyte Activation, T Cell Receptor Signaling	NM_001081110.2:355		Cd53-mRNA	-0.893	0.54	-1.95	0.166	0.538	0.258	1.12	0.174	lm.nb	Innate Immune System	NM_007651.3:2300
Cd9-mRNA	0.745	0.39	-0.02	1.51	1.68	0.986	2.85	0.105	lm.nb	Hemostasis	NM_007657.3:620		Cd9-mRNA	1.9	0.389	1.14	2.66	3.73	2.2	6.32	0.00277	lm.nb	Hemostasis	NM_007657.3:620		Cd55-mRNA	2.22	0.447	1.34	3.1	4.66	2.54	8.55	0.00769	lm.nb	Complement System, Innate Immune System, Lymphocyte Activation	NM_010016.2:1058
Cd97-mRNA	-0.118	0.21	-0.529	0.292	0.921	0.693	1.22	0.593	lm.nb	Innate Immune System	NM_011925.1:1975		Cd97-mRNA	-0.114	0.21	-0.525	0.296	0.924	0.695	1.23	0.605	lm.nb	Innate Immune System	NM_011925.1:1975		Cd6-mRNA	-2.87	0.664	-4.17	-1.56	0.137	0.0557	0.338	0.0125	lm.nb	Cell Adhesion, Lymphocyte Activation	NM_001037801.2:1315
Cd99-mRNA	0.304	0.324	-0.332	0.94	1.23	0.795	1.92	0.385	lm.nb	Cell Adhesion	NM_025584.2:716		Cd99-mRNA	0.264	0.324	-0.372	0.9	1.2	0.773	1.87	0.447	lm.nb	Cell Adhesion	NM_025584.2:716		Cd7-mRNA	-1.22	0.519	-2.23	-0.198	0.431	0.213	0.872	0.0793	lm.nb	Lymphocyte Activation	NM_009854.1:234
Cdh5-mRNA	0.59	0.374	-0.143	1.32	1.5	0.906	2.5	0.166	lm.nb	Cell Adhesion, Lymphocyte Trafficking	NM_009868.3:1615		Cdh5-mRNA	-0.0435	0.379	-0.786	0.699	0.97	0.58	1.62	0.912	lm.nb	Cell Adhesion, Lymphocyte Trafficking	NM_009868.3:1615		Cd74-mRNA	-0.967	0.263	-1.48	-0.452	0.511	0.358	0.731	0.0213	lm.nb	Adaptive Immune System, Hemostasis, Host-pathogen Interaction, Lymphocyte Activation, MHC Class II Antigen Presentation	NM_001042605.1:391
Cdkn1a-mRNA	0.393	0.164	0.0719	0.714	1.31	1.05	1.64	0.0534	lm.nb	Cytokine Signaling, Host-pathogen Interaction, Lymphocyte Activation	NM_007669.4:1670		Cdkn1a-mRNA	1.89	0.162	1.57	2.21	3.71	2.97	4.62	2.41e-05	lm.nb	Cytokine Signaling, Host-pathogen Interaction, Lymphocyte Activation	NM_007669.4:1670		Cd79b-mRNA	-0.781	0.21	-1.19	-0.368	0.582	0.437	0.775	0.0206	loglinear	Adaptive Immune System, B cell Receptor Signaling, Lymphocyte Activation	NM_008339.2:330
Ceacam1-mRNA	1.33	0.231	0.878	1.78	2.51	1.84	3.44	0.00119	lm.nb	Hemostasis, Innate Immune System, Lymphocyte Activation	NM_001039185.1:294		Ceacam1-mRNA	4.64	0.229	4.19	5.08	24.9	18.2	33.9	9.47e-07	lm.nb	Hemostasis, Innate Immune System, Lymphocyte Activation	NM_001039185.1:294		Cd80-mRNA	-1.08	0.302	-1.67	-0.488	0.473	0.314	0.713	0.0232	loglinear	Adaptive Immune System, Cell Adhesion, Cytokine Signaling, Lymphocyte Activation, TLR Signaling	NM_009855.2:210
Cebpb-mRNA	0.39	0.11	0.173	0.606	1.31	1.13	1.52	0.0124	loglinear	Host-pathogen Interaction, Lymphocyte Activation, TNF Family Signaling, Transcriptional Regulation	NM_009883.3:1147		Cebpb-mRNA	0.102	0.11	-0.114	0.319	1.07	0.924	1.25	0.39	loglinear	Host-pathogen Interaction, Lymphocyte Activation, TNF Family Signaling, Transcriptional Regulation	NM_009883.3:1147		Cd81-mRNA	-0.885	0.139	-1.16	-0.612	0.541	0.448	0.654	0.00314	lm.nb	Adaptive Immune System, B cell Receptor Signaling, Complement System, Host-pathogen Interaction, Innate Immune System, Lymphocyte Activation	NM_133655.2:575
Cfb-mRNA	1.11	0.266	0.588	1.63	2.16	1.5	3.09	0.00585	lm.nb	Complement System, Host-pathogen Interaction, Innate Immune System	NM_008198.2:1685		Cfb-mRNA	2.73	0.263	2.22	3.25	6.64	4.64	9.49	4.65e-05	lm.nb	Complement System, Host-pathogen Interaction, Innate Immune System	NM_008198.2:1685		Cd82-mRNA	1.59	0.181	1.24	1.94	3.01	2.36	3.85	0.000919	lm.nb	Apoptosis	NM_001271430.1:186
Cfd-mRNA	-0.564	1.4	-3.32	2.19	0.676	0.1	4.56	0.702	lm.nb	Complement System, Hemostasis, Host-pathogen Interaction, Innate Immune System	NM_013459.1:526		Cfd-mRNA	5.72	1.4	2.98	8.46	52.9	7.91	353	0.0064	lm.nb	Complement System, Hemostasis, Host-pathogen Interaction, Innate Immune System	NM_013459.1:526		Cd83-mRNA	-0.482	0.372	-1.21	0.247	0.716	0.432	1.19	0.265	lm.nb	Lymphocyte Activation	NM_009856.2:1624
Cfh-mRNA	0.557	0.322	-0.0753	1.19	1.47	0.949	2.28	0.135	lm.nb	Complement System, Host-pathogen Interaction, Innate Immune System	NM_009888.3:807		Cfh-mRNA	0.405	0.323	-0.227	1.04	1.32	0.854	2.05	0.256	lm.nb	Complement System, Host-pathogen Interaction, Innate Immune System	NM_009888.3:807		Cd86-mRNA	-1.13	0.378	-1.87	-0.387	0.457	0.274	0.765	0.0407	lm.nb	Adaptive Immune System, Cell Adhesion, Cytokine Signaling, Lymphocyte Activation, TLR Signaling	NM_019388.3:251
Cfi-mRNA	0.0845	0.28	-0.465	0.634	1.06	0.725	1.55	0.773	lm.nb	Complement System, Host-pathogen Interaction, Innate Immune System	NM_007686.2:421		Cfi-mRNA	-2.73	0.323	-3.36	-2.1	0.151	0.0973	0.234	0.000149	lm.nb	Complement System, Host-pathogen Interaction, Innate Immune System	NM_007686.2:421		Cd8a-mRNA	-1.32	0.626	-2.54	-0.0896	0.401	0.171	0.94	0.103	lm.nb	Adaptive Immune System, Cell Adhesion, Lymphocyte Activation, T Cell Receptor Signaling	NM_001081110.2:355
Cfp-mRNA	0.379	0.369	-0.344	1.1	1.3	0.788	2.15	0.343	lm.nb	Complement System, Host-pathogen Interaction, Innate Immune System	NM_008823.3:1107		Cfp-mRNA	0.553	0.368	-0.168	1.27	1.47	0.89	2.42	0.183	lm.nb	Complement System, Host-pathogen Interaction, Innate Immune System	NM_008823.3:1107		Cd9-mRNA	1.13	0.41	0.331	1.94	2.2	1.26	3.83	0.0505	lm.nb	Hemostasis	NM_007657.3:620
Chuk-mRNA	0.33	0.255	-0.17	0.831	1.26	0.889	1.78	0.243	lm.nb	Adaptive Immune System, Apoptosis, B cell Receptor Signaling, Chemokine Signaling, Cytokine Signaling, Host-pathogen Interaction, Innate Immune System, MHC Class I Antigen Presentation, NF-kB Signaling, NLR signaling, Oxidative Stress, T Cell Receptor Signaling, TLR Signaling, TNF Family Signaling	NM_001162410.1:2240		Chuk-mRNA	0.556	0.255	0.0557	1.06	1.47	1.04	2.08	0.0722	lm.nb	Adaptive Immune System, Apoptosis, B cell Receptor Signaling, Chemokine Signaling, Cytokine Signaling, Host-pathogen Interaction, Innate Immune System, MHC Class I Antigen Presentation, NF-kB Signaling, NLR signaling, Oxidative Stress, T Cell Receptor Signaling, TLR Signaling, TNF Family Signaling	NM_001162410.1:2240		Cd96-mRNA	-1.17	0.697	-2.54	0.197	0.444	0.172	1.15	0.169	lm.nb	Adaptive Immune System	NM_032465.2:34
Ciita-mRNA	1.09	0.419	0.265	1.91	2.12	1.2	3.75	0.041	lm.nb	Cytokine Signaling, Host-pathogen Interaction, Type II Interferon Signaling	NM_007575.2:3988		Ciita-mRNA	0.0952	0.423	-0.733	0.923	1.07	0.602	1.9	0.829	lm.nb	Cytokine Signaling, Host-pathogen Interaction, Type II Interferon Signaling	NM_007575.2:3988		Cd97-mRNA	-0.058	0.243	-0.535	0.419	0.961	0.69	1.34	0.823	lm.nb	Innate Immune System	NM_011925.1:1975
Cish-mRNA	1.66	0.46	0.757	2.56	3.16	1.69	5.9	0.0113	lm.nb	Cytokine Signaling	NM_009895.3:1541		Cish-mRNA	1.77	0.457	0.879	2.67	3.42	1.84	6.37	0.00815	lm.nb	Cytokine Signaling	NM_009895.3:1541		Cd99-mRNA	-0.0649	0.346	-0.742	0.612	0.956	0.598	1.53	0.86	lm.nb	Cell Adhesion	NM_025584.2:716
Clec4a4-mRNA	0.523	0.411	-0.282	1.33	1.44	0.822	2.51	0.25	lm.nb	Innate Immune System	NM_001005860.2:722		Clec4a4-mRNA	-2.28	0.487	-3.23	-1.32	0.206	0.106	0.4	0.00341	lm.nb	Innate Immune System	NM_001005860.2:722		Cdh5-mRNA	-0.706	0.429	-1.55	0.134	0.613	0.343	1.1	0.175	lm.nb	Cell Adhesion, Lymphocyte Trafficking	NM_009868.3:1615
Clu-mRNA	-0.252	0.477	-1.19	0.683	0.84	0.439	1.61	0.616	lm.nb	Complement System, Hemostasis, Innate Immune System	NM_013492.2:354		Clu-mRNA	0.248	0.476	-0.686	1.18	1.19	0.622	2.27	0.622	lm.nb	Complement System, Hemostasis, Innate Immune System	NM_013492.2:354		Cdkn1a-mRNA	1.44	0.204	1.04	1.84	2.72	2.06	3.59	0.0021	lm.nb	Cytokine Signaling, Host-pathogen Interaction, Lymphocyte Activation	NM_007669.4:1670
Cmklr1-mRNA	0.314	0.421	-0.511	1.14	1.24	0.702	2.2	0.484	lm.nb	Immunometabolism	NM_008153.3:445		Cmklr1-mRNA	0.326	0.421	-0.5	1.15	1.25	0.707	2.22	0.469	lm.nb	Immunometabolism	NM_008153.3:445		Ceacam1-mRNA	3.26	0.188	2.89	3.63	9.59	7.42	12.4	6.52e-05	lm.nb	Hemostasis, Innate Immune System, Lymphocyte Activation	NM_001039185.1:294
Cradd-mRNA	1.04	0.225	0.604	1.49	2.06	1.52	2.8	0.00352	lm.nb	Apoptosis	NM_009950.2:1470		Cradd-mRNA	0.662	0.229	0.213	1.11	1.58	1.16	2.16	0.0278	lm.nb	Apoptosis	NM_009950.2:1470		Cebpb-mRNA	-0.336	0.107	-0.546	-0.126	0.792	0.685	0.917	0.0351	loglinear	Host-pathogen Interaction, Lymphocyte Activation, TNF Family Signaling, Transcriptional Regulation	NM_009883.3:1147
Crlf2-mRNA	0.883	0.259	0.377	1.39	1.84	1.3	2.62	0.0142	lm.nb	Cytokine Signaling	NM_001164735.1:1225		Crlf2-mRNA	1.8	0.25	1.31	2.29	3.47	2.47	4.88	0.000364	lm.nb	Cytokine Signaling	NM_001164735.1:1225		Cfb-mRNA	1.57	0.252	1.08	2.07	2.97	2.11	4.19	0.00337	lm.nb	Complement System, Host-pathogen Interaction, Innate Immune System	NM_008198.2:1685
Csf1-mRNA	0.213	0.171	-0.122	0.547	1.16	0.919	1.46	0.259	lm.nb	Cytokine Signaling, TNF Family Signaling	NM_001113530.1:833		Csf1-mRNA	-0.509	0.178	-0.858	-0.159	0.703	0.552	0.895	0.029	lm.nb	Cytokine Signaling, TNF Family Signaling	NM_001113530.1:833		Cfd-mRNA	6.19	1.62	3.02	9.37	73.2	8.1	661	0.0187	lm.nb	Complement System, Hemostasis, Host-pathogen Interaction, Innate Immune System	NM_013459.1:526
Csf1r-mRNA	1.03	0.262	0.522	1.55	2.05	1.44	2.92	0.00748	lm.nb	Cytokine Signaling	NM_001037859.1:3655		Csf1r-mRNA	-0.364	0.264	-0.881	0.153	0.777	0.543	1.11	0.217	lm.nb	Cytokine Signaling	NM_001037859.1:3655		Cfh-mRNA	-0.212	0.392	-0.98	0.556	0.863	0.507	1.47	0.617	lm.nb	Complement System, Host-pathogen Interaction, Innate Immune System	NM_009888.3:807
Csf2rb-mRNA	0.529	0.276	-0.0126	1.07	1.44	0.991	2.1	0.104	lm.nb	Apoptosis, Cytokine Signaling, Hemostasis	NM_007780.4:4185		Csf2rb-mRNA	-0.904	0.284	-1.46	-0.348	0.534	0.363	0.786	0.019	lm.nb	Apoptosis, Cytokine Signaling, Hemostasis	NM_007780.4:4185		Cfi-mRNA	-2.85	0.346	-3.53	-2.18	0.138	0.0864	0.221	0.00118	lm.nb	Complement System, Host-pathogen Interaction, Innate Immune System	NM_007686.2:421
Csf3r-mRNA	0.695	0.272	0.162	1.23	1.62	1.12	2.34	0.0431	lm.nb	Cytokine Signaling	NM_001252651.1:1294		Csf3r-mRNA	-0.0946	0.298	-0.679	0.489	0.937	0.625	1.4	0.762	lm.nb	Cytokine Signaling	NM_001252651.1:1294		Cfp-mRNA	0.122	0.393	-0.648	0.892	1.09	0.638	1.86	0.771	lm.nb	Complement System, Host-pathogen Interaction, Innate Immune System	NM_008823.3:1107
Ctnnb1-mRNA	0.202	0.163	-0.118	0.522	1.15	0.921	1.44	0.263	lm.nb	Host-pathogen Interaction, Innate Immune System, Lymphocyte Activation, Lymphocyte Trafficking	NM_007614.2:2975		Ctnnb1-mRNA	1.24	0.163	0.919	1.56	2.36	1.89	2.95	0.000271	lm.nb	Host-pathogen Interaction, Innate Immune System, Lymphocyte Activation, Lymphocyte Trafficking	NM_007614.2:2975		Chuk-mRNA	0.164	0.317	-0.458	0.786	1.12	0.728	1.72	0.632	lm.nb	Adaptive Immune System, Apoptosis, B cell Receptor Signaling, Chemokine Signaling, Cytokine Signaling, Host-pathogen Interaction, Innate Immune System, MHC Class I Antigen Presentation, NF-kB Signaling, NLR signaling, Oxidative Stress, T Cell Receptor Signaling, TLR Signaling, TNF Family Signaling	NM_001162410.1:2240
Ctsc-mRNA	1.07	0.255	0.574	1.57	2.11	1.49	2.98	0.00563	lm.nb	Adaptive Immune System, Apoptosis, Innate Immune System, MHC Class II Antigen Presentation, Phagocytosis and Degradation	NM_009982.2:2225		Ctsc-mRNA	1.45	0.255	0.95	1.95	2.73	1.93	3.86	0.00127	lm.nb	Adaptive Immune System, Apoptosis, Innate Immune System, MHC Class II Antigen Presentation, Phagocytosis and Degradation	NM_009982.2:2225		Ciita-mRNA	-1.05	0.396	-1.82	-0.27	0.485	0.283	0.829	0.0574	lm.nb	Cytokine Signaling, Host-pathogen Interaction, Type II Interferon Signaling	NM_007575.2:3988
Ctss-mRNA	0.639	0.219	0.21	1.07	1.56	1.16	2.1	0.0268	lm.nb	Adaptive Immune System, Apoptosis, Host-pathogen Interaction, Innate Immune System, MHC Class I Antigen Presentation, MHC Class II Antigen Presentation, Phagocytosis and Degradation, TLR Signaling	NM_021281.2:740		Ctss-mRNA	1.93	0.218	1.5	2.36	3.81	2.84	5.13	0.000116	lm.nb	Adaptive Immune System, Apoptosis, Host-pathogen Interaction, Innate Immune System, MHC Class I Antigen Presentation, MHC Class II Antigen Presentation, Phagocytosis and Degradation, TLR Signaling	NM_021281.2:740		Cish-mRNA	0.105	0.393	-0.665	0.876	1.08	0.631	1.84	0.802	lm.nb	Cytokine Signaling	NM_009895.3:1541
Cul9-mRNA	-0.176	0.271	-0.707	0.354	0.885	0.613	1.28	0.539	lm.nb	Apoptosis	NM_001081335.2:2552		Cul9-mRNA	-1.09	0.311	-1.7	-0.475	0.471	0.309	0.719	0.0131	lm.nb	Apoptosis	NM_001081335.2:2552		Clec4a4-mRNA	-2.84	0.529	-3.87	-1.8	0.14	0.0683	0.287	0.00584	lm.nb	Innate Immune System	NM_001005860.2:722
Cx3cl1-mRNA	0.636	0.191	0.262	1.01	1.55	1.2	2.01	0.0158	loglinear	Chemokine Signaling, Cytokine Signaling, TNF Family Signaling	NM_009142.3:125		Cx3cl1-mRNA	1.77	0.191	1.4	2.15	3.41	2.63	4.43	8.84e-05	loglinear	Chemokine Signaling, Cytokine Signaling, TNF Family Signaling	NM_009142.3:125		Clec5a-mRNA	-0.848	0.527	-1.88	0.186	0.556	0.271	1.14	0.183	lm.nb	Innate Immune System	NM_001038604.1:605
Cx3cr1-mRNA	-0.00892	0.145	-0.292	0.275	0.994	0.817	1.21	0.953	lm.nb	Chemokine Signaling, Cytokine Signaling	NM_009987.3:2696		Cx3cr1-mRNA	-0.85	0.153	-1.15	-0.55	0.555	0.45	0.683	0.00145	lm.nb	Chemokine Signaling, Cytokine Signaling	NM_009987.3:2696		Clu-mRNA	0.449	0.255	-0.0516	0.95	1.37	0.965	1.93	0.154	lm.nb	Complement System, Hemostasis, Innate Immune System	NM_013492.2:354
Cxcl10-mRNA	-0.438	0.33	-1.08	0.209	0.738	0.471	1.16	0.233	lm.nb	Chemokine Signaling, Cytokine Signaling, Host-pathogen Interaction, TLR Signaling, TNF Family Signaling	NM_021274.1:115		Cxcl10-mRNA	-1.48	0.34	-2.15	-0.815	0.358	0.226	0.568	0.00477	lm.nb	Chemokine Signaling, Cytokine Signaling, Host-pathogen Interaction, TLR Signaling, TNF Family Signaling	NM_021274.1:115		Cmklr1-mRNA	-0.0504	0.485	-1	0.901	0.966	0.499	1.87	0.922	lm.nb	Immunometabolism	NM_008153.3:445
Cxcl11-mRNA	1.39	0.528	0.359	2.43	2.63	1.28	5.39	0.0385	lm.nb	Chemokine Signaling, Cytokine Signaling, TLR Signaling	NM_019494.1:345		Cxcl11-mRNA	1.87	0.52	0.854	2.89	3.67	1.81	7.44	0.0113	lm.nb	Chemokine Signaling, Cytokine Signaling, TLR Signaling	NM_019494.1:345		Cradd-mRNA	-0.433	0.191	-0.807	-0.0593	0.741	0.571	0.96	0.0856	lm.nb	Apoptosis	NM_009950.2:1470
Cxcl12-mRNA	0.634	0.278	0.0885	1.18	1.55	1.06	2.27	0.063	lm.nb	Chemokine Signaling, Cytokine Signaling, Lymphocyte Trafficking, NF-kB Signaling	NM_021704.3:259		Cxcl12-mRNA	0.298	0.279	-0.249	0.845	1.23	0.841	1.8	0.327	lm.nb	Chemokine Signaling, Cytokine Signaling, Lymphocyte Trafficking, NF-kB Signaling	NM_021704.3:259		Crlf2-mRNA	0.869	0.231	0.415	1.32	1.83	1.33	2.5	0.0199	lm.nb	Cytokine Signaling	NM_001164735.1:1225
Cxcl13-mRNA	1.27	0.359	0.562	1.97	2.4	1.48	3.91	0.0124	lm.nb	Chemokine Signaling, Cytokine Signaling	NM_018866.2:551		Cxcl13-mRNA	0.34	0.369	-0.382	1.06	1.27	0.767	2.09	0.392	lm.nb	Chemokine Signaling, Cytokine Signaling	NM_018866.2:551		Csf1-mRNA	-0.768	0.156	-1.07	-0.463	0.587	0.475	0.726	0.00788	lm.nb	Cytokine Signaling, TNF Family Signaling	NM_001113530.1:833
Cxcl9-mRNA	-0.0883	0.369	-0.811	0.635	0.941	0.57	1.55	0.819	lm.nb	Chemokine Signaling, Cytokine Signaling	NM_008599.2:40		Cxcl9-mRNA	-1.43	0.376	-2.17	-0.698	0.37	0.222	0.616	0.00879	lm.nb	Chemokine Signaling, Cytokine Signaling	NM_008599.2:40		Csf1r-mRNA	-1.45	0.3	-2.04	-0.863	0.366	0.244	0.55	0.00839	lm.nb	Cytokine Signaling	NM_001037859.1:3655
Cxcr4-mRNA	1.16	0.637	-0.0925	2.4	2.23	0.938	5.29	0.119	lm.nb	Chemokine Signaling, Cytokine Signaling, Lymphocyte Trafficking	NM_009911.3:704		Cxcr4-mRNA	0.471	0.647	-0.796	1.74	1.39	0.576	3.34	0.494	lm.nb	Chemokine Signaling, Cytokine Signaling, Lymphocyte Trafficking	NM_009911.3:704		Csf2rb-mRNA	-1.5	0.31	-2.1	-0.89	0.354	0.233	0.54	0.00844	lm.nb	Apoptosis, Cytokine Signaling, Hemostasis	NM_007780.4:4185
Cxcr6-mRNA	1.43	0.4	0.65	2.22	2.7	1.57	4.65	0.0116	lm.nb	Chemokine Signaling, Cytokine Signaling	NM_030712.4:650		Cxcr6-mRNA	0.573	0.409	-0.229	1.38	1.49	0.853	2.59	0.211	lm.nb	Chemokine Signaling, Cytokine Signaling	NM_030712.4:650		Csf3r-mRNA	-0.862	0.172	-1.2	-0.525	0.55	0.435	0.695	0.00745	loglinear	Cytokine Signaling	NM_001252651.1:1294
Cybb-mRNA	1.02	0.342	0.349	1.69	2.03	1.27	3.22	0.0245	lm.nb	Adaptive Immune System, Host-pathogen Interaction, Innate Immune System, Lymphocyte Trafficking, MHC Class I Antigen Presentation, NLR signaling, Oxidative Stress, Phagocytosis and Degradation	NM_007807.2:1535		Cybb-mRNA	0.0742	0.346	-0.604	0.753	1.05	0.658	1.68	0.837	lm.nb	Adaptive Immune System, Host-pathogen Interaction, Innate Immune System, Lymphocyte Trafficking, MHC Class I Antigen Presentation, NLR signaling, Oxidative Stress, Phagocytosis and Degradation	NM_007807.2:1535		Ctla4-mRNA	-1.41	0.614	-2.61	-0.202	0.377	0.164	0.87	0.084	lm.nb	Adaptive Immune System, Cell Adhesion, Lymphocyte Activation, T Cell Receptor Signaling	NM_009843.3:1475
Ddx58-mRNA	0.506	0.203	0.108	0.905	1.42	1.08	1.87	0.047	lm.nb	Cytokine Signaling, Host-pathogen Interaction, Innate Immune System, NF-kB Signaling	NM_172689.3:1751		Ddx58-mRNA	0.976	0.202	0.58	1.37	1.97	1.49	2.59	0.00292	lm.nb	Cytokine Signaling, Host-pathogen Interaction, Innate Immune System, NF-kB Signaling	NM_172689.3:1751		Ctnnb1-mRNA	0.976	0.222	0.541	1.41	1.97	1.45	2.66	0.0118	lm.nb	Host-pathogen Interaction, Innate Immune System, Lymphocyte Activation, Lymphocyte Trafficking	NM_007614.2:2975
Dpp4-mRNA	0.186	0.314	-0.43	0.802	1.14	0.742	1.74	0.576	lm.nb	Lymphocyte Activation	NM_001159543.1:1303		Dpp4-mRNA	1.86	0.314	1.24	2.47	3.62	2.36	5.54	0.00105	lm.nb	Lymphocyte Activation	NM_001159543.1:1303		Ctsc-mRNA	0.322	0.259	-0.185	0.83	1.25	0.88	1.78	0.281	lm.nb	Adaptive Immune System, Apoptosis, Innate Immune System, MHC Class II Antigen Presentation, Phagocytosis and Degradation	NM_009982.2:2225
Ebi3-mRNA	1	0.503	0.0135	1.99	2	1.01	3.96	0.0941	lm.nb	Cytokine Signaling, Lymphocyte Activation	NM_015766.2:1015		Ebi3-mRNA	0.193	0.53	-0.847	1.23	1.14	0.556	2.35	0.729	lm.nb	Cytokine Signaling, Lymphocyte Activation	NM_015766.2:1015		Ctss-mRNA	1.24	0.242	0.761	1.71	2.36	1.7	3.27	0.00697	lm.nb	Adaptive Immune System, Apoptosis, Host-pathogen Interaction, Innate Immune System, MHC Class I Antigen Presentation, MHC Class II Antigen Presentation, Phagocytosis and Degradation, TLR Signaling	NM_021281.2:740
Emr1-mRNA	0.905	0.294	0.328	1.48	1.87	1.25	2.79	0.0219	lm.nb	Cell Adhesion, Hemostasis	NM_010130.1:995		Emr1-mRNA	0.739	0.296	0.159	1.32	1.67	1.12	2.5	0.0468	lm.nb	Cell Adhesion, Hemostasis	NM_010130.1:995		Cul9-mRNA	-0.949	0.303	-1.54	-0.355	0.518	0.343	0.782	0.0351	loglinear	Apoptosis	NM_001081335.2:2552
Entpd1-mRNA	0.424	0.333	-0.229	1.08	1.34	0.853	2.11	0.25	lm.nb	Host-pathogen Interaction, Immunometabolism	NM_009848.3:170		Entpd1-mRNA	-0.502	0.336	-1.16	0.158	0.706	0.447	1.12	0.186	lm.nb	Host-pathogen Interaction, Immunometabolism	NM_009848.3:170		Cx3cl1-mRNA	1.08	0.192	0.706	1.46	2.12	1.63	2.75	0.00485	lm.nb	Chemokine Signaling, Cytokine Signaling, TNF Family Signaling	NM_009142.3:125
Ets1-mRNA	0.392	0.24	-0.0779	0.861	1.31	0.947	1.82	0.153	lm.nb	Host-pathogen Interaction, Oxidative Stress, Transcriptional Regulation	NM_001038642.1:740		Ets1-mRNA	-0.35	0.242	-0.825	0.125	0.785	0.565	1.09	0.198	lm.nb	Host-pathogen Interaction, Oxidative Stress, Transcriptional Regulation	NM_001038642.1:740		Cx3cr1-mRNA	-0.894	0.176	-1.24	-0.549	0.538	0.424	0.683	0.00707	lm.nb	Chemokine Signaling, Cytokine Signaling	NM_009987.3:2696
Fadd-mRNA	0.564	0.196	0.18	0.948	1.48	1.13	1.93	0.0282	lm.nb	Apoptosis, Host-pathogen Interaction, Innate Immune System, Lymphocyte Activation, NLR signaling, TLR Signaling, TNF Family Signaling	NM_010175.5:2641		Fadd-mRNA	0.423	0.197	0.0368	0.81	1.34	1.03	1.75	0.0755	lm.nb	Apoptosis, Host-pathogen Interaction, Innate Immune System, Lymphocyte Activation, NLR signaling, TLR Signaling, TNF Family Signaling	NM_010175.5:2641		Cxcl10-mRNA	-1.11	0.403	-1.9	-0.321	0.463	0.268	0.801	0.051	lm.nb	Chemokine Signaling, Cytokine Signaling, Host-pathogen Interaction, TLR Signaling, TNF Family Signaling	NM_021274.1:115
Fas-mRNA	0.304	0.317	-0.317	0.926	1.23	0.803	1.9	0.374	lm.nb	Apoptosis, Cytokine Signaling, Host-pathogen Interaction, Lymphocyte Activation, Oxidative Stress, TNF Family Signaling	NM_007987.2:95		Fas-mRNA	0.55	0.316	-0.0703	1.17	1.46	0.952	2.25	0.133	lm.nb	Apoptosis, Cytokine Signaling, Host-pathogen Interaction, Lymphocyte Activation, Oxidative Stress, TNF Family Signaling	NM_007987.2:95		Cxcl11-mRNA	0.428	0.533	-0.616	1.47	1.35	0.652	2.78	0.467	lm.nb	Chemokine Signaling, Cytokine Signaling, TLR Signaling	NM_019494.1:345
Fcer1g-mRNA	0.0742	0.275	-0.464	0.613	1.05	0.725	1.53	0.796	lm.nb	Hemostasis, Host-pathogen Interaction, Innate Immune System, Lymphocyte Activation	NM_010185.4:264		Fcer1g-mRNA	-0.837	0.279	-1.38	-0.29	0.56	0.383	0.818	0.024	lm.nb	Hemostasis, Host-pathogen Interaction, Innate Immune System, Lymphocyte Activation	NM_010185.4:264		Cxcl12-mRNA	-0.387	0.33	-1.03	0.26	0.765	0.488	1.2	0.306	lm.nb	Chemokine Signaling, Cytokine Signaling, Lymphocyte Trafficking, NF-kB Signaling	NM_021704.3:259
Fcgr1-mRNA	1.02	0.451	0.134	1.9	2.03	1.1	3.74	0.0647	lm.nb	Adaptive Immune System, Cytokine Signaling, Host-pathogen Interaction, Innate Immune System, MHC Class I Antigen Presentation, Phagocytosis and Degradation, Type II Interferon Signaling	NM_010186.5:185		Fcgr1-mRNA	0.829	0.453	-0.0597	1.72	1.78	0.959	3.29	0.117	lm.nb	Adaptive Immune System, Cytokine Signaling, Host-pathogen Interaction, Innate Immune System, MHC Class I Antigen Presentation, Phagocytosis and Degradation, Type II Interferon Signaling	NM_010186.5:185		Cxcl13-mRNA	-0.952	0.316	-1.57	-0.332	0.517	0.336	0.794	0.0395	lm.nb	Chemokine Signaling, Cytokine Signaling	NM_018866.2:551
Fcgr2b-mRNA	0.549	0.395	-0.226	1.32	1.46	0.855	2.5	0.214	lm.nb	Adaptive Immune System, B cell Receptor Signaling, Host-pathogen Interaction, Phagocytosis and Degradation	NM_001077189.1:1225		Fcgr2b-mRNA	0.852	0.394	0.0792	1.62	1.81	1.06	3.08	0.074	lm.nb	Adaptive Immune System, B cell Receptor Signaling, Host-pathogen Interaction, Phagocytosis and Degradation	NM_001077189.1:1225		Cxcl15-mRNA	-3.08	0.647	-4.35	-1.81	0.119	0.0492	0.286	0.00895	loglinear	Chemokine Signaling, Cytokine Signaling	NM_011339.2:419
Fcgr3-mRNA	2.84	0.713	1.44	4.23	7.14	2.71	18.8	0.00731	lm.nb	Host-pathogen Interaction, Innate Immune System, Phagocytosis and Degradation	NM_010188.5:1175		Fcgr3-mRNA	3.05	0.709	1.66	4.44	8.29	3.16	21.7	0.00508	lm.nb	Host-pathogen Interaction, Innate Immune System, Phagocytosis and Degradation	NM_010188.5:1175		Cxcl9-mRNA	-1.41	0.387	-2.17	-0.651	0.376	0.222	0.637	0.022	lm.nb	Chemokine Signaling, Cytokine Signaling	NM_008599.2:40
Fcgr4-mRNA	0.785	0.329	0.141	1.43	1.72	1.1	2.69	0.0541	lm.nb	Host-pathogen Interaction, Innate Immune System, Lymphocyte Activation, Phagocytosis and Degradation	NM_144559.1:608		Fcgr4-mRNA	0.233	0.334	-0.421	0.887	1.18	0.747	1.85	0.511	lm.nb	Host-pathogen Interaction, Innate Immune System, Lymphocyte Activation, Phagocytosis and Degradation	NM_144559.1:608		Cxcr4-mRNA	-0.741	0.532	-1.78	0.302	0.598	0.29	1.23	0.236	lm.nb	Chemokine Signaling, Cytokine Signaling, Lymphocyte Trafficking	NM_009911.3:704
Fcgrt-mRNA	0.725	0.163	0.407	1.04	1.65	1.33	2.06	0.00428	lm.nb	Hemostasis	NM_010189.3:750		Fcgrt-mRNA	1.29	0.161	0.979	1.61	2.45	1.97	3.05	0.000198	lm.nb	Hemostasis	NM_010189.3:750		Cxcr6-mRNA	-0.92	0.329	-1.57	-0.275	0.528	0.338	0.826	0.049	lm.nb	Chemokine Signaling, Cytokine Signaling	NM_030712.4:650
Fkbp5-mRNA	-0.173	0.261	-0.684	0.338	0.887	0.622	1.26	0.532	lm.nb	Immunometabolism	NM_010220.3:2125		Fkbp5-mRNA	1.56	0.252	1.07	2.06	2.95	2.1	4.16	0.00081	lm.nb	Immunometabolism	NM_010220.3:2125		Cybb-mRNA	-1	0.411	-1.81	-0.196	0.499	0.286	0.873	0.0715	lm.nb	Adaptive Immune System, Host-pathogen Interaction, Innate Immune System, Lymphocyte Trafficking, MHC Class I Antigen Presentation, NLR signaling, Oxidative Stress, Phagocytosis and Degradation	NM_007807.2:1535
Fn1-mRNA	0.319	0.346	-0.358	0.996	1.25	0.78	1.99	0.391	lm.nb	Cytokine Signaling, Hemostasis, Host-pathogen Interaction, Oxidative Stress	NM_010233.1:2627		Fn1-mRNA	-0.223	0.346	-0.901	0.455	0.857	0.535	1.37	0.543	lm.nb	Cytokine Signaling, Hemostasis, Host-pathogen Interaction, Oxidative Stress	NM_010233.1:2627		Ddx58-mRNA	0.408	0.264	-0.11	0.926	1.33	0.926	1.9	0.198	lm.nb	Cytokine Signaling, Host-pathogen Interaction, Innate Immune System, NF-kB Signaling	NM_172689.3:1751
Fyn-mRNA	0.329	0.25	-0.161	0.82	1.26	0.894	1.77	0.236	lm.nb	Adaptive Immune System, B cell Receptor Signaling, Cytokine Signaling, Hemostasis, Host-pathogen Interaction, Innate Immune System, Lymphocyte Activation, T Cell Receptor Signaling	NM_008054.2:1030		Fyn-mRNA	-0.321	0.253	-0.817	0.174	0.8	0.568	1.13	0.251	lm.nb	Adaptive Immune System, B cell Receptor Signaling, Cytokine Signaling, Hemostasis, Host-pathogen Interaction, Innate Immune System, Lymphocyte Activation, T Cell Receptor Signaling	NM_008054.2:1030		Defb1-mRNA	1.66	0.756	0.173	3.14	3.15	1.13	8.8	0.0939	lm.nb	Innate Immune System	NM_007843.3:157
Gata3-mRNA	0.894	0.364	0.181	1.61	1.86	1.13	3.05	0.0492	lm.nb	Cytokine Signaling, Hemostasis, Lymphocyte Activation, Th2 Differentiation, Transcriptional Regulation	NM_008091.3:1943		Gata3-mRNA	-0.0158	0.378	-0.757	0.725	0.989	0.592	1.65	0.968	lm.nb	Cytokine Signaling, Hemostasis, Lymphocyte Activation, Th2 Differentiation, Transcriptional Regulation	NM_008091.3:1943		Dpp4-mRNA	1.6	0.403	0.811	2.39	3.03	1.75	5.24	0.0165	lm.nb	Lymphocyte Activation	NM_001159543.1:1303
Gfi1-mRNA	0.218	0.213	-0.199	0.636	1.16	0.871	1.55	0.345	loglinear	Transcriptional Regulation	NM_010278.2:1875		Gfi1-mRNA	0.152	0.213	-0.265	0.57	1.11	0.832	1.48	0.502	loglinear	Transcriptional Regulation	NM_010278.2:1875		Ebi3-mRNA	-0.871	0.228	-1.32	-0.423	0.547	0.401	0.746	0.0189	loglinear	Cytokine Signaling, Lymphocyte Activation	NM_015766.2:1015
Gm10499-mRNA	0.0828	0.398	-0.697	0.863	1.06	0.617	1.82	0.842	lm.nb	Adaptive Immune System, Cell Adhesion, Cytokine Signaling, Host-pathogen Interaction, Lymphocyte Activation, MHC Class I Antigen Presentation, Phagocytosis and Degradation, Type I Interferon Signaling, Type II Interferon Signaling	XM_003086920.1:898		Gm10499-mRNA	-0.243	0.398	-1.02	0.538	0.845	0.492	1.45	0.565	lm.nb	Adaptive Immune System, Cell Adhesion, Cytokine Signaling, Host-pathogen Interaction, Lymphocyte Activation, MHC Class I Antigen Presentation, Phagocytosis and Degradation, Type I Interferon Signaling, Type II Interferon Signaling	XM_003086920.1:898		Emr1-mRNA	-0.216	0.299	-0.801	0.37	0.861	0.574	1.29	0.511	lm.nb	Cell Adhesion, Hemostasis	NM_010130.1:995
Gp1bb-mRNA	1.45	0.328	0.802	2.09	2.72	1.74	4.26	0.00455	lm.nb	Hemostasis	NM_010327.2:1555		Gp1bb-mRNA	2.86	0.322	2.23	3.49	7.28	4.7	11.3	0.000112	lm.nb	Hemostasis	NM_010327.2:1555		Entpd1-mRNA	-0.992	0.406	-1.79	-0.197	0.503	0.29	0.872	0.0708	lm.nb	Host-pathogen Interaction, Immunometabolism	NM_009848.3:170
Gpi1-mRNA	1.46	0.593	0.293	2.62	2.74	1.23	6.14	0.0495	lm.nb	Immunometabolism, Innate Immune System	NM_008155.3:2675		Gpi1-mRNA	1.54	0.592	0.383	2.7	2.91	1.3	6.51	0.0403	lm.nb	Immunometabolism, Innate Immune System	NM_008155.3:2675		Ets1-mRNA	-0.802	0.259	-1.31	-0.294	0.574	0.403	0.816	0.0365	lm.nb	Host-pathogen Interaction, Oxidative Stress, Transcriptional Regulation	NM_001038642.1:740
Gpr183-mRNA	-0.0671	0.256	-0.57	0.436	0.955	0.674	1.35	0.802	lm.nb	Lymphocyte Activation	NM_183031.2:238		Gpr183-mRNA	-0.25	0.263	-0.765	0.265	0.841	0.588	1.2	0.378	lm.nb	Lymphocyte Activation	NM_183031.2:238		Fadd-mRNA	-0.17	0.162	-0.489	0.148	0.889	0.713	1.11	0.354	loglinear	Apoptosis, Host-pathogen Interaction, Innate Immune System, Lymphocyte Activation, NLR signaling, TLR Signaling, TNF Family Signaling	NM_010175.5:2641
Gpr44-mRNA	1.81	0.532	0.764	2.85	3.5	1.7	7.21	0.0146	lm.nb	Chemokine Signaling, Innate Immune System	NM_009962.2:270		Gpr44-mRNA	2.79	0.509	1.79	3.79	6.92	3.46	13.8	0.00154	lm.nb	Chemokine Signaling, Innate Immune System	NM_009962.2:270		Fas-mRNA	0.179	0.39	-0.586	0.943	1.13	0.666	1.92	0.671	lm.nb	Apoptosis, Cytokine Signaling, Host-pathogen Interaction, Lymphocyte Activation, Oxidative Stress, TNF Family Signaling	NM_007987.2:95
Gzma-mRNA	0.744	0.598	-0.428	1.92	1.67	0.743	3.77	0.26	lm.nb	Apoptosis, Lymphocyte Activation	NM_010370.2:188		Gzma-mRNA	-0.701	0.598	-1.87	0.472	0.615	0.273	1.39	0.286	lm.nb	Apoptosis, Lymphocyte Activation	NM_010370.2:188		Fcer1g-mRNA	-0.975	0.299	-1.56	-0.389	0.509	0.339	0.763	0.031	lm.nb	Hemostasis, Host-pathogen Interaction, Innate Immune System, Lymphocyte Activation	NM_010185.4:264
Gzmb-mRNA	1.65	0.603	0.472	2.84	3.15	1.39	7.14	0.0337	lm.nb	Apoptosis, Lymphocyte Activation	NM_013542.2:1020		Gzmb-mRNA	1.3	0.605	0.118	2.49	2.47	1.09	5.62	0.0746	lm.nb	Apoptosis, Lymphocyte Activation	NM_013542.2:1020		Fcgr1-mRNA	-0.232	0.357	-0.932	0.468	0.851	0.524	1.38	0.551	lm.nb	Adaptive Immune System, Cytokine Signaling, Host-pathogen Interaction, Innate Immune System, MHC Class I Antigen Presentation, Phagocytosis and Degradation, Type II Interferon Signaling	NM_010186.5:185
H2-Aa-mRNA	0.859	0.366	0.142	1.58	1.81	1.1	2.98	0.0573	lm.nb	Adaptive Immune System, Cell Adhesion, Cytokine Signaling, Host-pathogen Interaction, Lymphocyte Activation, MHC Class II Antigen Presentation, Phagocytosis and Degradation, T Cell Receptor Signaling, Type II Interferon Signaling	NM_010378.2:450		H2-Aa-mRNA	0.251	0.366	-0.467	0.968	1.19	0.724	1.96	0.519	lm.nb	Adaptive Immune System, Cell Adhesion, Cytokine Signaling, Host-pathogen Interaction, Lymphocyte Activation, MHC Class II Antigen Presentation, Phagocytosis and Degradation, T Cell Receptor Signaling, Type II Interferon Signaling	NM_010378.2:450		Fcgr2b-mRNA	0.247	0.465	-0.663	1.16	1.19	0.632	2.23	0.623	lm.nb	Adaptive Immune System, B cell Receptor Signaling, Host-pathogen Interaction, Phagocytosis and Degradation	NM_001077189.1:1225
H2-Ab1-mRNA	-0.0731	0.272	-0.607	0.461	0.951	0.656	1.38	0.797	lm.nb	Adaptive Immune System, Cell Adhesion, Cytokine Signaling, Host-pathogen Interaction, Lymphocyte Activation, MHC Class II Antigen Presentation, Phagocytosis and Degradation, T Cell Receptor Signaling, Type II Interferon Signaling	NM_207105.2:164		H2-Ab1-mRNA	-1.07	0.273	-1.6	-0.531	0.478	0.33	0.692	0.00791	lm.nb	Adaptive Immune System, Cell Adhesion, Cytokine Signaling, Host-pathogen Interaction, Lymphocyte Activation, MHC Class II Antigen Presentation, Phagocytosis and Degradation, T Cell Receptor Signaling, Type II Interferon Signaling	NM_207105.2:164		Fcgr3-mRNA	0.147	0.491	-0.816	1.11	1.11	0.568	2.16	0.78	lm.nb	Host-pathogen Interaction, Innate Immune System, Phagocytosis and Degradation	NM_010188.5:1175
H2-DMa-mRNA	0.916	0.396	0.14	1.69	1.89	1.1	3.23	0.0599	lm.nb	Cell Adhesion, Host-pathogen Interaction, MHC Class II Antigen Presentation, Phagocytosis and Degradation	NM_010386.3:530		H2-DMa-mRNA	0.701	0.396	-0.0763	1.48	1.63	0.949	2.79	0.128	lm.nb	Cell Adhesion, Host-pathogen Interaction, MHC Class II Antigen Presentation, Phagocytosis and Degradation	NM_010386.3:530		Fcgr4-mRNA	-0.606	0.311	-1.22	0.00381	0.657	0.431	1	0.123	lm.nb	Host-pathogen Interaction, Innate Immune System, Lymphocyte Activation, Phagocytosis and Degradation	NM_144559.1:608
H2-DMb2-mRNA	2.31	0.439	1.45	3.17	4.97	2.73	9.02	0.00189	lm.nb	Adaptive Immune System, Cell Adhesion, Host-pathogen Interaction, Lymphocyte Activation, MHC Class II Antigen Presentation, Phagocytosis and Degradation	NM_010388.4:195		H2-DMb2-mRNA	0.87	0.467	-0.0446	1.78	1.83	0.97	3.44	0.112	lm.nb	Adaptive Immune System, Cell Adhesion, Host-pathogen Interaction, Lymphocyte Activation, MHC Class II Antigen Presentation, Phagocytosis and Degradation	NM_010388.4:195		Fcgrt-mRNA	0.528	0.17	0.196	0.86	1.44	1.15	1.82	0.0357	lm.nb	Hemostasis	NM_010189.3:750
H2-Eb1-mRNA	0.569	0.236	0.107	1.03	1.48	1.08	2.04	0.0522	lm.nb	Adaptive Immune System, Cell Adhesion, Cytokine Signaling, Host-pathogen Interaction, Lymphocyte Activation, MHC Class II Antigen Presentation, Phagocytosis and Degradation, T Cell Receptor Signaling, Type II Interferon Signaling	NM_010382.2:935		H2-Eb1-mRNA	-0.709	0.237	-1.17	-0.245	0.612	0.444	0.844	0.0242	lm.nb	Adaptive Immune System, Cell Adhesion, Cytokine Signaling, Host-pathogen Interaction, Lymphocyte Activation, MHC Class II Antigen Presentation, Phagocytosis and Degradation, T Cell Receptor Signaling, Type II Interferon Signaling	NM_010382.2:935		Fkbp5-mRNA	1.69	0.268	1.17	2.22	3.24	2.25	4.66	0.00322	lm.nb	Immunometabolism	NM_010220.3:2125
H2-K1-mRNA	0.664	0.141	0.387	0.94	1.58	1.31	1.92	0.00333	lm.nb	Adaptive Immune System, Cell Adhesion, Cytokine Signaling, Host-pathogen Interaction, Lymphocyte Activation, MHC Class I Antigen Presentation, Phagocytosis and Degradation, Type I Interferon Signaling, Type II Interferon Signaling	NM_001001892.2:1370		H2-K1-mRNA	1.06	0.141	0.783	1.34	2.08	1.72	2.52	0.000288	lm.nb	Adaptive Immune System, Cell Adhesion, Cytokine Signaling, Host-pathogen Interaction, Lymphocyte Activation, MHC Class I Antigen Presentation, Phagocytosis and Degradation, Type I Interferon Signaling, Type II Interferon Signaling	NM_001001892.2:1370		Fn1-mRNA	-0.601	0.387	-1.36	0.159	0.66	0.39	1.12	0.196	lm.nb	Cytokine Signaling, Hemostasis, Host-pathogen Interaction, Oxidative Stress	NM_010233.1:2627
H2-Ob-mRNA	0.339	0.432	-0.507	1.18	1.26	0.704	2.27	0.462	lm.nb	Adaptive Immune System, Cell Adhesion, Host-pathogen Interaction, MHC Class II Antigen Presentation, Phagocytosis and Degradation	NM_010389.3:1205		H2-Ob-mRNA	-0.695	0.46	-1.6	0.206	0.618	0.331	1.15	0.181	lm.nb	Adaptive Immune System, Cell Adhesion, Host-pathogen Interaction, MHC Class II Antigen Presentation, Phagocytosis and Degradation	NM_010389.3:1205		Foxp3-mRNA	-0.84	0.976	-2.75	1.07	0.559	0.148	2.1	0.438	lm.nb	Lymphocyte Activation, Transcriptional Regulation, Treg Differentiation	NM_054039.1:150
H2-Q10-mRNA	0.201	0.187	-0.165	0.567	1.15	0.892	1.48	0.324	lm.nb	Adaptive Immune System, Cell Adhesion, Cytokine Signaling, Host-pathogen Interaction, Lymphocyte Activation, MHC Class I Antigen Presentation, Phagocytosis and Degradation, Type I Interferon Signaling, Type II Interferon Signaling	NM_010391.4:890		H2-Q10-mRNA	-0.512	0.2	-0.904	-0.119	0.701	0.534	0.921	0.0432	lm.nb	Adaptive Immune System, Cell Adhesion, Cytokine Signaling, Host-pathogen Interaction, Lymphocyte Activation, MHC Class I Antigen Presentation, Phagocytosis and Degradation, Type I Interferon Signaling, Type II Interferon Signaling	NM_010391.4:890		Fyn-mRNA	-0.715	0.291	-1.29	-0.145	0.609	0.41	0.905	0.0699	lm.nb	Adaptive Immune System, B cell Receptor Signaling, Cytokine Signaling, Hemostasis, Host-pathogen Interaction, Innate Immune System, Lymphocyte Activation, T Cell Receptor Signaling	NM_008054.2:1030
Hcst-mRNA	-0.493	0.192	-0.87	-0.117	0.71	0.547	0.922	0.0424	lm.nb	Adaptive Immune System, Lymphocyte Activation	NM_011827.3:166		Hcst-mRNA	-1.61	0.213	-2.03	-1.19	0.327	0.245	0.438	0.00028	lm.nb	Adaptive Immune System, Lymphocyte Activation	NM_011827.3:166		Gata3-mRNA	-0.942	0.331	-1.59	-0.292	0.521	0.332	0.817	0.0468	lm.nb	Cytokine Signaling, Hemostasis, Lymphocyte Activation, Th2 Differentiation, Transcriptional Regulation	NM_008091.3:1943
Hfe-mRNA	0.968	0.36	0.263	1.67	1.96	1.2	3.19	0.036	lm.nb	Lymphocyte Activation	NM_010424.4:1505		Hfe-mRNA	0.64	0.362	-0.0697	1.35	1.56	0.953	2.55	0.128	lm.nb	Lymphocyte Activation	NM_010424.4:1505		Gfi1-mRNA	-0.114	0.244	-0.593	0.364	0.924	0.663	1.29	0.663	loglinear	Transcriptional Regulation	NM_010278.2:1875
Hif1a-mRNA	0.978	0.339	0.313	1.64	1.97	1.24	3.12	0.0279	lm.nb	Autophagy, Cytokine Signaling, Oxidative Stress, Th17 Differentiation, Transcriptional Regulation	NM_010431.1:2335		Hif1a-mRNA	0.729	0.339	0.0637	1.39	1.66	1.05	2.63	0.0754	lm.nb	Autophagy, Cytokine Signaling, Oxidative Stress, Th17 Differentiation, Transcriptional Regulation	NM_010431.1:2335		Gm10499-mRNA	-0.404	0.496	-1.38	0.568	0.756	0.385	1.48	0.461	lm.nb	Adaptive Immune System, Cell Adhesion, Cytokine Signaling, Host-pathogen Interaction, Lymphocyte Activation, MHC Class I Antigen Presentation, Phagocytosis and Degradation, Type I Interferon Signaling, Type II Interferon Signaling	XM_003086920.1:898
Hlx-mRNA	-0.63	0.23	-1.08	-0.179	0.646	0.473	0.883	0.0337	lm.nb	Lymphocyte Activation, Transcriptional Regulation	NM_008250.2:1825		Hlx-mRNA	-1.16	0.233	-1.62	-0.708	0.446	0.325	0.612	0.00244	lm.nb	Lymphocyte Activation, Transcriptional Regulation	NM_008250.2:1825		Gp1bb-mRNA	1.39	0.287	0.823	1.95	2.61	1.77	3.86	0.0085	lm.nb	Hemostasis	NM_010327.2:1555
Icam2-mRNA	0.225	0.265	-0.294	0.744	1.17	0.816	1.68	0.427	lm.nb	Adaptive Immune System, Cell Adhesion, Innate Immune System, Lymphocyte Activation	NM_010494.1:375		Icam2-mRNA	-0.784	0.289	-1.35	-0.218	0.581	0.392	0.86	0.0349	lm.nb	Adaptive Immune System, Cell Adhesion, Innate Immune System, Lymphocyte Activation	NM_010494.1:375		Gpi1-mRNA	0.0525	0.354	-0.641	0.746	1.04	0.641	1.68	0.889	lm.nb	Immunometabolism, Innate Immune System	NM_008155.3:2675
Icos-mRNA	1.25	0.55	0.172	2.33	2.38	1.13	5.03	0.0634	lm.nb	Cell Adhesion, Lymphocyte Activation, T Cell Receptor Signaling	NM_017480.1:142		Icos-mRNA	0.163	0.568	-0.95	1.28	1.12	0.518	2.42	0.783	lm.nb	Cell Adhesion, Lymphocyte Activation, T Cell Receptor Signaling	NM_017480.1:142		Gpr183-mRNA	-0.232	0.133	-0.493	0.0292	0.851	0.71	1.02	0.157	loglinear	Lymphocyte Activation	NM_183031.2:238
Icosl-mRNA	0.317	0.301	-0.273	0.908	1.25	0.827	1.88	0.333	lm.nb	Adaptive Immune System, Cell Adhesion, Lymphocyte Activation	NM_015790.3:349		Icosl-mRNA	-0.0723	0.303	-0.666	0.521	0.951	0.63	1.44	0.819	lm.nb	Adaptive Immune System, Cell Adhesion, Lymphocyte Activation	NM_015790.3:349		Gpr44-mRNA	0.984	0.316	0.365	1.6	1.98	1.29	3.04	0.0357	lm.nb	Chemokine Signaling, Innate Immune System	NM_009962.2:270
Ifi35-mRNA	0.536	0.211	0.123	0.949	1.45	1.09	1.93	0.0439	lm.nb	Cytokine Signaling, Type I Interferon Signaling	NM_027320.4:820		Ifi35-mRNA	1.01	0.21	0.596	1.42	2.01	1.51	2.68	0.003	lm.nb	Cytokine Signaling, Type I Interferon Signaling	NM_027320.4:820		Gzma-mRNA	-1.52	0.719	-2.93	-0.11	0.349	0.131	0.926	0.102	lm.nb	Apoptosis, Lymphocyte Activation	NM_010370.2:188
Ifih1-mRNA	0.674	0.289	0.108	1.24	1.6	1.08	2.36	0.0584	lm.nb	Host-pathogen Interaction, Innate Immune System	NM_027835.2:1997		Ifih1-mRNA	1.75	0.288	1.18	2.31	3.35	2.27	4.96	0.000911	lm.nb	Host-pathogen Interaction, Innate Immune System	NM_027835.2:1997		Gzmb-mRNA	-0.405	0.626	-1.63	0.822	0.755	0.322	1.77	0.553	lm.nb	Apoptosis, Lymphocyte Activation	NM_013542.2:1020
Ifit2-mRNA	0.625	0.256	0.124	1.13	1.54	1.09	2.18	0.05	lm.nb	Cytokine Signaling, Type I Interferon Signaling	NM_008332.2:230		Ifit2-mRNA	0.717	0.254	0.218	1.22	1.64	1.16	2.32	0.0305	lm.nb	Cytokine Signaling, Type I Interferon Signaling	NM_008332.2:230		H2-Aa-mRNA	-0.667	0.373	-1.4	0.064	0.63	0.38	1.05	0.148	lm.nb	Adaptive Immune System, Cell Adhesion, Cytokine Signaling, Host-pathogen Interaction, Lymphocyte Activation, MHC Class II Antigen Presentation, Phagocytosis and Degradation, T Cell Receptor Signaling, Type II Interferon Signaling	NM_010378.2:450
Ifitm1-mRNA	0.608	0.219	0.179	1.04	1.52	1.13	2.05	0.0321	lm.nb	Adaptive Immune System, B cell Receptor Signaling, Cytokine Signaling, Type I Interferon Signaling	NM_001112715.1:412		Ifitm1-mRNA	0.432	0.22	0.000258	0.864	1.35	1	1.82	0.0975	lm.nb	Adaptive Immune System, B cell Receptor Signaling, Cytokine Signaling, Type I Interferon Signaling	NM_001112715.1:412		H2-Ab1-mRNA	-1.06	0.323	-1.69	-0.423	0.481	0.31	0.746	0.0308	lm.nb	Adaptive Immune System, Cell Adhesion, Cytokine Signaling, Host-pathogen Interaction, Lymphocyte Activation, MHC Class II Antigen Presentation, Phagocytosis and Degradation, T Cell Receptor Signaling, Type II Interferon Signaling	NM_207105.2:164
Ifnar1-mRNA	0.137	0.145	-0.148	0.422	1.1	0.903	1.34	0.382	loglinear	Cytokine Signaling, Host-pathogen Interaction, Lymphocyte Activation, NLR signaling, TLR Signaling, Type I Interferon Signaling	NM_010508.1:1195		Ifnar1-mRNA	0.553	0.145	0.268	0.838	1.47	1.2	1.79	0.00894	loglinear	Cytokine Signaling, Host-pathogen Interaction, Lymphocyte Activation, NLR signaling, TLR Signaling, Type I Interferon Signaling	NM_010508.1:1195		H2-DMa-mRNA	-0.248	0.376	-0.985	0.488	0.842	0.505	1.4	0.545	lm.nb	Cell Adhesion, Host-pathogen Interaction, MHC Class II Antigen Presentation, Phagocytosis and Degradation	NM_010386.3:530
Ifnar2-mRNA	0.81	0.195	0.428	1.19	1.75	1.35	2.28	0.00596	lm.nb	Cytokine Signaling, Host-pathogen Interaction, Lymphocyte Activation, NLR signaling, TLR Signaling, Type I Interferon Signaling	NM_001110498.1:725		Ifnar2-mRNA	0.751	0.195	0.368	1.13	1.68	1.29	2.19	0.0085	lm.nb	Cytokine Signaling, Host-pathogen Interaction, Lymphocyte Activation, NLR signaling, TLR Signaling, Type I Interferon Signaling	NM_001110498.1:725		H2-DMb2-mRNA	-1.5	0.274	-2.04	-0.962	0.354	0.244	0.513	0.00546	lm.nb	Adaptive Immune System, Cell Adhesion, Host-pathogen Interaction, Lymphocyte Activation, MHC Class II Antigen Presentation, Phagocytosis and Degradation	NM_010388.4:195
Ifngr1-mRNA	0.278	0.132	0.0193	0.537	1.21	1.01	1.45	0.0798	lm.nb	Cytokine Signaling, Host-pathogen Interaction, Lymphocyte Activation, Th1 Differentiation, Type II Interferon Signaling	NM_010511.2:985		Ifngr1-mRNA	1.1	0.131	0.843	1.36	2.14	1.79	2.56	0.000158	lm.nb	Cytokine Signaling, Host-pathogen Interaction, Lymphocyte Activation, Th1 Differentiation, Type II Interferon Signaling	NM_010511.2:985		H2-Eb1-mRNA	-1.31	0.221	-1.75	-0.882	0.402	0.298	0.543	0.00398	lm.nb	Adaptive Immune System, Cell Adhesion, Cytokine Signaling, Host-pathogen Interaction, Lymphocyte Activation, MHC Class II Antigen Presentation, Phagocytosis and Degradation, T Cell Receptor Signaling, Type II Interferon Signaling	NM_010382.2:935
Ifngr2-mRNA	1.01	0.254	0.517	1.51	2.02	1.43	2.85	0.00717	lm.nb	Cytokine Signaling, Host-pathogen Interaction, Lymphocyte Activation, Th1 Differentiation, Type II Interferon Signaling	NM_008338.3:797		Ifngr2-mRNA	1.88	0.254	1.38	2.37	3.67	2.6	5.18	0.000314	lm.nb	Cytokine Signaling, Host-pathogen Interaction, Lymphocyte Activation, Th1 Differentiation, Type II Interferon Signaling	NM_008338.3:797		H2-K1-mRNA	0.343	0.109	0.129	0.557	1.27	1.09	1.47	0.0349	loglinear	Adaptive Immune System, Cell Adhesion, Cytokine Signaling, Host-pathogen Interaction, Lymphocyte Activation, MHC Class I Antigen Presentation, Phagocytosis and Degradation, Type I Interferon Signaling, Type II Interferon Signaling	NM_001001892.2:1370
Igf2r-mRNA	0.0215	0.161	-0.294	0.337	1.02	0.816	1.26	0.898	lm.nb	Innate Immune System, Phagocytosis and Degradation	NM_010515.1:2585		Igf2r-mRNA	0.637	0.159	0.325	0.948	1.55	1.25	1.93	0.00705	lm.nb	Innate Immune System, Phagocytosis and Degradation	NM_010515.1:2585		H2-Ob-mRNA	-1.09	0.427	-1.93	-0.254	0.469	0.263	0.839	0.0631	lm.nb	Adaptive Immune System, Cell Adhesion, Host-pathogen Interaction, MHC Class II Antigen Presentation, Phagocytosis and Degradation	NM_010389.3:1205
Ikbkap-mRNA	-0.329	0.264	-0.848	0.189	0.796	0.556	1.14	0.259	lm.nb	NF-kB Signaling	NM_026079.3:38		Ikbkap-mRNA	-0.632	0.266	-1.15	-0.11	0.645	0.449	0.927	0.0553	lm.nb	NF-kB Signaling	NM_026079.3:38		H2-Q10-mRNA	-0.759	0.212	-1.18	-0.343	0.591	0.443	0.789	0.0233	lm.nb	Adaptive Immune System, Cell Adhesion, Cytokine Signaling, Host-pathogen Interaction, Lymphocyte Activation, MHC Class I Antigen Presentation, Phagocytosis and Degradation, Type I Interferon Signaling, Type II Interferon Signaling	NM_010391.4:890
Ikbkb-mRNA	0.402	0.219	-0.0278	0.832	1.32	0.981	1.78	0.116	lm.nb	Adaptive Immune System, Apoptosis, B cell Receptor Signaling, Chemokine Signaling, Cytokine Signaling, Host-pathogen Interaction, Innate Immune System, MHC Class I Antigen Presentation, NF-kB Signaling, NLR signaling, T Cell Receptor Signaling, TLR Signaling, TNF Family Signaling	NM_010546.2:4280		Ikbkb-mRNA	0.482	0.219	0.0524	0.911	1.4	1.04	1.88	0.0702	lm.nb	Adaptive Immune System, Apoptosis, B cell Receptor Signaling, Chemokine Signaling, Cytokine Signaling, Host-pathogen Interaction, Innate Immune System, MHC Class I Antigen Presentation, NF-kB Signaling, NLR signaling, T Cell Receptor Signaling, TLR Signaling, TNF Family Signaling	NM_010546.2:4280		Hcst-mRNA	-1.19	0.27	-1.72	-0.665	0.437	0.303	0.631	0.0115	lm.nb	Adaptive Immune System, Lymphocyte Activation	NM_011827.3:166
Ikbke-mRNA	0.835	0.165	0.511	1.16	1.78	1.43	2.23	0.00233	lm.nb	Host-pathogen Interaction, Innate Immune System, NLR signaling, TLR Signaling	NM_019777.3:2495		Ikbke-mRNA	1.75	0.16	1.44	2.07	3.37	2.71	4.19	3.43e-05	lm.nb	Host-pathogen Interaction, Innate Immune System, NLR signaling, TLR Signaling	NM_019777.3:2495		Hfe-mRNA	-0.367	0.339	-1.03	0.298	0.775	0.489	1.23	0.34	lm.nb	Lymphocyte Activation	NM_010424.4:1505
Ikbkg-mRNA	-0.454	0.166	-0.779	-0.129	0.73	0.583	0.914	0.0338	lm.nb	Adaptive Immune System, Apoptosis, B cell Receptor Signaling, Chemokine Signaling, Cytokine Signaling, Host-pathogen Interaction, Innate Immune System, MHC Class I Antigen Presentation, NF-kB Signaling, NLR signaling, T Cell Receptor Signaling, TLR Signaling, TNF Family Signaling	NM_178590.2:525		Ikbkg-mRNA	-0.214	0.164	-0.537	0.108	0.862	0.689	1.08	0.241	lm.nb	Adaptive Immune System, Apoptosis, B cell Receptor Signaling, Chemokine Signaling, Cytokine Signaling, Host-pathogen Interaction, Innate Immune System, MHC Class I Antigen Presentation, NF-kB Signaling, NLR signaling, T Cell Receptor Signaling, TLR Signaling, TNF Family Signaling	NM_178590.2:525		Hif1a-mRNA	-0.305	0.394	-1.08	0.467	0.809	0.474	1.38	0.482	lm.nb	Autophagy, Cytokine Signaling, Oxidative Stress, Th17 Differentiation, Transcriptional Regulation	NM_010431.1:2335
Ikzf1-mRNA	0.422	0.348	-0.26	1.1	1.34	0.835	2.15	0.271	lm.nb	Lymphocyte Activation, Transcriptional Regulation	NM_001025597.1:4420		Ikzf1-mRNA	-0.794	0.366	-1.51	-0.0759	0.577	0.351	0.949	0.0733	lm.nb	Lymphocyte Activation, Transcriptional Regulation	NM_001025597.1:4420		Hlx-mRNA	-0.592	0.229	-1.04	-0.143	0.663	0.486	0.906	0.061	lm.nb	Lymphocyte Activation, Transcriptional Regulation	NM_008250.2:1825
Ikzf2-mRNA	0.904	0.226	0.462	1.35	1.87	1.38	2.54	0.00707	lm.nb	Transcriptional Regulation	NM_011770.4:7230		Ikzf2-mRNA	0.718	0.229	0.269	1.17	1.65	1.2	2.25	0.0202	lm.nb	Transcriptional Regulation	NM_011770.4:7230		Icam1-mRNA	-0.353	0.413	-1.16	0.458	0.783	0.447	1.37	0.442	loglinear	Adaptive Immune System, Cell Adhesion, Cytokine Signaling, Host-pathogen Interaction, Lymphocyte Activation, Lymphocyte Trafficking, NF-kB Signaling, TNF Family Signaling, Type II Interferon Signaling	NM_010493.2:2195
Ikzf3-mRNA	1.28	0.391	0.518	2.05	2.43	1.43	4.14	0.0167	lm.nb	Lymphocyte Activation, Transcriptional Regulation	NM_011771.1:675		Ikzf3-mRNA	-0.131	0.428	-0.971	0.709	0.913	0.51	1.63	0.77	lm.nb	Lymphocyte Activation, Transcriptional Regulation	NM_011771.1:675		Icam2-mRNA	-1.09	0.264	-1.61	-0.573	0.47	0.328	0.672	0.0145	lm.nb	Adaptive Immune System, Cell Adhesion, Innate Immune System, Lymphocyte Activation	NM_010494.1:375
Il10ra-mRNA	0.876	0.367	0.156	1.6	1.84	1.11	3.02	0.0543	lm.nb	Cytokine Signaling, Host-pathogen Interaction, Treg Differentiation	NM_008348.2:75		Il10ra-mRNA	0.182	0.381	-0.566	0.929	1.13	0.676	1.9	0.65	lm.nb	Cytokine Signaling, Host-pathogen Interaction, Treg Differentiation	NM_008348.2:75		Icos-mRNA	-1.16	0.425	-1.99	-0.324	0.449	0.252	0.799	0.0528	lm.nb	Cell Adhesion, Lymphocyte Activation, T Cell Receptor Signaling	NM_017480.1:142
Il10rb-mRNA	0.606	0.207	0.201	1.01	1.52	1.15	2.02	0.0262	lm.nb	Cytokine Signaling, Host-pathogen Interaction, Treg Differentiation	NM_008349.5:465		Il10rb-mRNA	1.27	0.206	0.87	1.68	2.42	1.83	3.2	0.000825	lm.nb	Cytokine Signaling, Host-pathogen Interaction, Treg Differentiation	NM_008349.5:465		Icosl-mRNA	-0.45	0.342	-1.12	0.22	0.732	0.46	1.16	0.258	lm.nb	Adaptive Immune System, Cell Adhesion, Lymphocyte Activation	NM_015790.3:349
Il11ra1-mRNA	-0.093	0.291	-0.663	0.477	0.938	0.632	1.39	0.76	loglinear	Cytokine Signaling	NM_010549.3:22		Il11ra1-mRNA	-0.921	0.291	-1.49	-0.352	0.528	0.356	0.784	0.0193	loglinear	Cytokine Signaling	NM_010549.3:22		Ifi35-mRNA	0.414	0.235	-0.0452	0.874	1.33	0.969	1.83	0.152	lm.nb	Cytokine Signaling, Type I Interferon Signaling	NM_027320.4:820
Il13ra1-mRNA	0.489	0.232	0.0346	0.943	1.4	1.02	1.92	0.0794	lm.nb	Cytokine Signaling	NM_133990.4:845		Il13ra1-mRNA	1.29	0.231	0.839	1.75	2.45	1.79	3.35	0.0014	lm.nb	Cytokine Signaling	NM_133990.4:845		Ifih1-mRNA	1.01	0.358	0.311	1.71	2.02	1.24	3.28	0.0474	lm.nb	Host-pathogen Interaction, Innate Immune System	NM_027835.2:1997
Il15-mRNA	-0.00734	0.279	-0.555	0.54	0.995	0.681	1.45	0.98	lm.nb	Cytokine Signaling, Host-pathogen Interaction, Lymphocyte Activation, TNF Family Signaling	NM_008357.2:854		Il15-mRNA	0.58	0.276	0.0389	1.12	1.49	1.03	2.18	0.0804	lm.nb	Cytokine Signaling, Host-pathogen Interaction, Lymphocyte Activation, TNF Family Signaling	NM_008357.2:854		Ifit2-mRNA	0.0316	0.264	-0.486	0.549	1.02	0.714	1.46	0.911	lm.nb	Cytokine Signaling, Type I Interferon Signaling	NM_008332.2:230
Il15ra-mRNA	-0.257	0.217	-0.683	0.168	0.837	0.623	1.12	0.281	loglinear	Cytokine Signaling, Host-pathogen Interaction, Lymphocyte Activation	NM_008358.2:800		Il15ra-mRNA	-0.57	0.217	-0.995	-0.144	0.674	0.502	0.905	0.0395	loglinear	Cytokine Signaling, Host-pathogen Interaction, Lymphocyte Activation	NM_008358.2:800		Ifitm1-mRNA	-0.217	0.241	-0.689	0.256	0.86	0.62	1.19	0.419	lm.nb	Adaptive Immune System, B cell Receptor Signaling, Cytokine Signaling, Type I Interferon Signaling	NM_001112715.1:412
Il16-mRNA	0.713	0.396	-0.0631	1.49	1.64	0.957	2.81	0.122	lm.nb	Cytokine Signaling	NM_010551.3:3095		Il16-mRNA	0.207	0.403	-0.582	0.997	1.15	0.668	2	0.625	lm.nb	Cytokine Signaling	NM_010551.3:3095		Ifna1-mRNA	-0.468	0.829	-2.09	1.16	0.723	0.235	2.23	0.603	lm.nb	Cytokine Signaling, Host-pathogen Interaction, Lymphocyte Activation, NLR signaling, TLR Signaling, Type I Interferon Signaling	NM_010502.2:354
Il17ra-mRNA	0.907	0.279	0.36	1.45	1.87	1.28	2.74	0.0174	lm.nb	Cytokine Signaling	NM_008359.1:312		Il17ra-mRNA	1.34	0.274	0.802	1.88	2.53	1.74	3.67	0.00275	lm.nb	Cytokine Signaling	NM_008359.1:312		Ifnar1-mRNA	0.37	0.125	0.126	0.615	1.29	1.09	1.53	0.0412	lm.nb	Cytokine Signaling, Host-pathogen Interaction, Lymphocyte Activation, NLR signaling, TLR Signaling, Type I Interferon Signaling	NM_010508.1:1195
Il17rb-mRNA	0.0473	0.216	-0.376	0.47	1.03	0.771	1.39	0.834	loglinear	Cytokine Signaling	NM_019583.3:285		Il17rb-mRNA	-0.18	0.216	-0.603	0.243	0.883	0.658	1.18	0.436	loglinear	Cytokine Signaling	NM_019583.3:285		Ifnar2-mRNA	-0.114	0.214	-0.534	0.305	0.924	0.691	1.24	0.621	lm.nb	Cytokine Signaling, Host-pathogen Interaction, Lymphocyte Activation, NLR signaling, TLR Signaling, Type I Interferon Signaling	NM_001110498.1:725
Il17re-mRNA	0.0837	0.291	-0.487	0.655	1.06	0.713	1.57	0.784	lm.nb	Cytokine Signaling	NM_001034029.1:130		Il17re-mRNA	1.19	0.263	0.676	1.71	2.28	1.6	3.26	0.00397	lm.nb	Cytokine Signaling	NM_001034029.1:130		Ifngr1-mRNA	0.771	0.152	0.472	1.07	1.71	1.39	2.1	0.00717	lm.nb	Cytokine Signaling, Host-pathogen Interaction, Lymphocyte Activation, Th1 Differentiation, Type II Interferon Signaling	NM_010511.2:985
Il18-mRNA	1.07	0.342	0.397	1.74	2.1	1.32	3.34	0.0205	lm.nb	Cytokine Signaling, Host-pathogen Interaction, Lymphocyte Activation, NLR signaling	NM_008360.1:270		Il18-mRNA	-0.364	0.343	-1.04	0.309	0.777	0.488	1.24	0.33	lm.nb	Cytokine Signaling, Host-pathogen Interaction, Lymphocyte Activation, NLR signaling	NM_008360.1:270		Ifngr2-mRNA	0.804	0.275	0.264	1.34	1.75	1.2	2.54	0.0434	lm.nb	Cytokine Signaling, Host-pathogen Interaction, Lymphocyte Activation, Th1 Differentiation, Type II Interferon Signaling	NM_008338.3:797
Il18r1-mRNA	0.657	0.316	0.0376	1.28	1.58	1.03	2.42	0.0828	lm.nb	Cytokine Signaling, Lymphocyte Activation, TNF Family Signaling	NM_001161842.1:620		Il18r1-mRNA	0.977	0.313	0.362	1.59	1.97	1.29	3.01	0.0207	lm.nb	Cytokine Signaling, Lymphocyte Activation, TNF Family Signaling	NM_001161842.1:620		Igf2r-mRNA	0.569	0.167	0.241	0.898	1.48	1.18	1.86	0.0273	lm.nb	Innate Immune System, Phagocytosis and Degradation	NM_010515.1:2585
Il1b-mRNA	1.7	0.453	0.813	2.59	3.25	1.76	6.01	0.00945	lm.nb	Cytokine Signaling, Host-pathogen Interaction, Innate Immune System, Lymphocyte Activation, NF-kB Signaling, NLR signaling, Oxidative Stress, TLR Signaling, TNF Family Signaling, Th17 Differentiation	NM_008361.3:1120		Il1b-mRNA	-0.438	0.481	-1.38	0.504	0.738	0.384	1.42	0.397	lm.nb	Cytokine Signaling, Host-pathogen Interaction, Innate Immune System, Lymphocyte Activation, NF-kB Signaling, NLR signaling, Oxidative Stress, TLR Signaling, TNF Family Signaling, Th17 Differentiation	NM_008361.3:1120		Ikbkap-mRNA	-0.34	0.3	-0.927	0.247	0.79	0.526	1.19	0.32	lm.nb	NF-kB Signaling	NM_026079.3:38
Il1r1-mRNA	0.172	0.267	-0.352	0.695	1.13	0.784	1.62	0.544	lm.nb	Cytokine Signaling, Host-pathogen Interaction, NF-kB Signaling, Oxidative Stress, Th17 Differentiation	NM_001123382.1:820		Il1r1-mRNA	-0.203	0.268	-0.729	0.323	0.869	0.603	1.25	0.478	lm.nb	Cytokine Signaling, Host-pathogen Interaction, NF-kB Signaling, Oxidative Stress, Th17 Differentiation	NM_001123382.1:820		Ikbkb-mRNA	0.0219	0.185	-0.34	0.384	1.02	0.79	1.3	0.911	lm.nb	Adaptive Immune System, Apoptosis, B cell Receptor Signaling, Chemokine Signaling, Cytokine Signaling, Host-pathogen Interaction, Innate Immune System, MHC Class I Antigen Presentation, NF-kB Signaling, NLR signaling, T Cell Receptor Signaling, TLR Signaling, TNF Family Signaling	NM_010546.2:4280
Il1rap-mRNA	0.345	0.195	-0.0383	0.728	1.27	0.974	1.66	0.128	loglinear	Cytokine Signaling, Th17 Differentiation	NM_134103.2:945		Il1rap-mRNA	0.0365	0.195	-0.347	0.419	1.03	0.786	1.34	0.858	loglinear	Cytokine Signaling, Th17 Differentiation	NM_134103.2:945		Ikbke-mRNA	0.882	0.127	0.632	1.13	1.84	1.55	2.19	0.00228	loglinear	Host-pathogen Interaction, Innate Immune System, NLR signaling, TLR Signaling	NM_019777.3:2495
Il1rl1-mRNA	0.142	0.52	-0.878	1.16	1.1	0.544	2.24	0.795	lm.nb	Cytokine Signaling	NM_001025602.2:815		Il1rl1-mRNA	1.1	0.518	0.0866	2.12	2.15	1.06	4.34	0.0775	lm.nb	Cytokine Signaling	NM_001025602.2:815		Ikbkg-mRNA	0.18	0.207	-0.226	0.586	1.13	0.855	1.5	0.434	lm.nb	Adaptive Immune System, Apoptosis, B cell Receptor Signaling, Chemokine Signaling, Cytokine Signaling, Host-pathogen Interaction, Innate Immune System, MHC Class I Antigen Presentation, NF-kB Signaling, NLR signaling, T Cell Receptor Signaling, TLR Signaling, TNF Family Signaling	NM_178590.2:525
Il1rl2-mRNA	1.77	0.687	0.422	3.12	3.41	1.34	8.67	0.0421	lm.nb	Cytokine Signaling, Lymphocyte Activation	NM_133193.3:860		Il1rl2-mRNA	1.06	0.7	-0.308	2.44	2.09	0.808	5.41	0.179	lm.nb	Cytokine Signaling, Lymphocyte Activation	NM_133193.3:860		Ikzf1-mRNA	-1.3	0.428	-2.14	-0.461	0.406	0.227	0.726	0.0385	lm.nb	Lymphocyte Activation, Transcriptional Regulation	NM_001025597.1:4420
Il1rn-mRNA	1.67	0.498	0.697	2.65	3.19	1.62	6.28	0.0153	lm.nb	Cytokine Signaling	NM_031167.5:224		Il1rn-mRNA	2.23	0.495	1.26	3.2	4.69	2.39	9.18	0.00407	lm.nb	Cytokine Signaling	NM_031167.5:224		Ikzf2-mRNA	-0.253	0.236	-0.715	0.21	0.839	0.609	1.16	0.344	lm.nb	Transcriptional Regulation	NM_011770.4:7230
Il22ra2-mRNA	1.04	0.449	0.158	1.92	2.05	1.12	3.78	0.0602	lm.nb	Cytokine Signaling	NM_178258.5:20		Il22ra2-mRNA	0.284	0.455	-0.609	1.18	1.22	0.656	2.26	0.556	lm.nb	Cytokine Signaling	NM_178258.5:20		Ikzf3-mRNA	-1.49	0.48	-2.43	-0.547	0.357	0.186	0.685	0.0362	lm.nb	Lymphocyte Activation, Transcriptional Regulation	NM_011771.1:675
Il27ra-mRNA	1.64	0.612	0.442	2.84	3.12	1.36	7.16	0.0364	lm.nb	Cytokine Signaling, Lymphocyte Activation	NM_016671.3:2320		Il27ra-mRNA	0.585	0.629	-0.647	1.82	1.5	0.639	3.52	0.388	lm.nb	Cytokine Signaling, Lymphocyte Activation	NM_016671.3:2320		Ikzf4-mRNA	-0.943	0.37	-1.67	-0.219	0.52	0.315	0.859	0.0632	loglinear	Transcriptional Regulation	NM_011772.2:2057
Il2rb-mRNA	0.243	0.289	-0.324	0.811	1.18	0.799	1.75	0.433	lm.nb	Cytokine Signaling, Hemostasis, Host-pathogen Interaction, Lymphocyte Activation, Th2 Differentiation	NM_008368.3:2365		Il2rb-mRNA	-1.05	0.297	-1.64	-0.471	0.482	0.322	0.721	0.0121	lm.nb	Cytokine Signaling, Hemostasis, Host-pathogen Interaction, Lymphocyte Activation, Th2 Differentiation	NM_008368.3:2365		Il10ra-mRNA	-0.744	0.353	-1.44	-0.0524	0.597	0.37	0.964	0.103	lm.nb	Cytokine Signaling, Host-pathogen Interaction, Treg Differentiation	NM_008348.2:75
Il2rg-mRNA	1.62	0.349	0.933	2.3	3.07	1.91	4.93	0.00356	loglinear	Cytokine Signaling, Hemostasis, Host-pathogen Interaction, Th17 Differentiation, Th2 Differentiation	NM_013563.3:1226		Il2rg-mRNA	0.46	0.349	-0.224	1.14	1.38	0.856	2.21	0.235	loglinear	Cytokine Signaling, Hemostasis, Host-pathogen Interaction, Th17 Differentiation, Th2 Differentiation	NM_013563.3:1226		Il10rb-mRNA	0.615	0.242	0.141	1.09	1.53	1.1	2.13	0.0638	lm.nb	Cytokine Signaling, Host-pathogen Interaction, Treg Differentiation	NM_008349.5:465
Il33-mRNA	1.58	0.526	0.554	2.62	3	1.47	6.13	0.0236	lm.nb	Cytokine Signaling, Host-pathogen Interaction	NM_133775.1:1011		Il33-mRNA	1.18	0.529	0.145	2.22	2.27	1.11	4.66	0.0668	lm.nb	Cytokine Signaling, Host-pathogen Interaction	NM_133775.1:1011		Il11ra1-mRNA	-0.862	0.308	-1.46	-0.259	0.55	0.362	0.836	0.0488	lm.nb	Cytokine Signaling	NM_010549.3:22
Il4ra-mRNA	0.59	0.138	0.318	0.861	1.51	1.25	1.82	0.00533	loglinear	Cytokine Signaling, Lymphocyte Activation, Th2 Differentiation	NM_001008700.3:670		Il4ra-mRNA	1.09	0.138	0.814	1.36	2.12	1.76	2.56	0.000228	loglinear	Cytokine Signaling, Lymphocyte Activation, Th2 Differentiation	NM_001008700.3:670		Il12rb1-mRNA	-1.23	0.941	-3.08	0.609	0.425	0.118	1.53	0.26	lm.nb	Cytokine Signaling, Lymphocyte Activation, Th1 Differentiation, Th17 Differentiation	NM_008353.2:1757
Il6ra-mRNA	0.0411	0.2	-0.351	0.433	1.03	0.784	1.35	0.844	lm.nb	Cytokine Signaling, Th17 Differentiation	NM_010559.2:2825		Il6ra-mRNA	-0.0574	0.2	-0.45	0.335	0.961	0.732	1.26	0.784	lm.nb	Cytokine Signaling, Th17 Differentiation	NM_010559.2:2825		Il12rb2-mRNA	-2.69	0.741	-4.14	-1.24	0.155	0.0566	0.424	0.0222	lm.nb	Cytokine Signaling, Th1 Differentiation	NM_008354.3:1395
Il6st-mRNA	-0.13	0.21	-0.542	0.281	0.914	0.687	1.22	0.558	lm.nb	Cytokine Signaling, Lymphocyte Activation, Th17 Differentiation	NM_010560.2:2325		Il6st-mRNA	-0.225	0.21	-0.637	0.187	0.856	0.643	1.14	0.326	lm.nb	Cytokine Signaling, Lymphocyte Activation, Th17 Differentiation	NM_010560.2:2325		Il13ra1-mRNA	0.74	0.299	0.154	1.33	1.67	1.11	2.51	0.0685	lm.nb	Cytokine Signaling	NM_133990.4:845
Il7-mRNA	0.149	0.363	-0.564	0.861	1.11	0.677	1.82	0.697	lm.nb	Cytokine Signaling, Lymphocyte Activation	NM_008371.2:1055		Il7-mRNA	1.52	0.344	0.846	2.19	2.87	1.8	4.57	0.00446	lm.nb	Cytokine Signaling, Lymphocyte Activation	NM_008371.2:1055		Il15-mRNA	0.522	0.37	-0.204	1.25	1.44	0.868	2.37	0.232	lm.nb	Cytokine Signaling, Host-pathogen Interaction, Lymphocyte Activation, TNF Family Signaling	NM_008357.2:854
Il7r-mRNA	0.528	0.313	-0.085	1.14	1.44	0.943	2.21	0.142	lm.nb	Cytokine Signaling, Lymphocyte Activation	NM_008372.3:1020		Il7r-mRNA	-0.35	0.319	-0.974	0.275	0.785	0.509	1.21	0.315	lm.nb	Cytokine Signaling, Lymphocyte Activation	NM_008372.3:1020		Il15ra-mRNA	-0.396	0.227	-0.84	0.0484	0.76	0.559	1.03	0.156	lm.nb	Cytokine Signaling, Host-pathogen Interaction, Lymphocyte Activation	NM_008358.2:800
Ilf3-mRNA	0.573	0.182	0.217	0.929	1.49	1.16	1.9	0.0198	lm.nb	Transcriptional Regulation	NM_010561.2:1902		Ilf3-mRNA	-0.0743	0.189	-0.445	0.297	0.95	0.734	1.23	0.708	lm.nb	Transcriptional Regulation	NM_010561.2:1902		Il16-mRNA	-0.569	0.289	-1.14	-0.00258	0.674	0.455	0.998	0.12	lm.nb	Cytokine Signaling	NM_010551.3:3095
Irak1-mRNA	0.51	0.162	0.192	0.827	1.42	1.14	1.77	0.0199	loglinear	Cytokine Signaling, Host-pathogen Interaction, Innate Immune System, NF-kB Signaling, NLR signaling, TLR Signaling	NM_008363.2:951		Irak1-mRNA	-0.165	0.162	-0.482	0.153	0.892	0.716	1.11	0.349	loglinear	Cytokine Signaling, Host-pathogen Interaction, Innate Immune System, NF-kB Signaling, NLR signaling, TLR Signaling	NM_008363.2:951		Il17ra-mRNA	0.407	0.262	-0.107	0.921	1.33	0.928	1.89	0.196	lm.nb	Cytokine Signaling	NM_008359.1:312
Irak2-mRNA	-0.037	0.205	-0.439	0.365	0.975	0.737	1.29	0.863	lm.nb	Cytokine Signaling, Host-pathogen Interaction, Innate Immune System, NLR signaling, TLR Signaling	NM_001113553.1:485		Irak2-mRNA	0.234	0.205	-0.167	0.636	1.18	0.89	1.55	0.296	lm.nb	Cytokine Signaling, Host-pathogen Interaction, Innate Immune System, NLR signaling, TLR Signaling	NM_001113553.1:485		Il17rb-mRNA	-0.276	0.184	-0.636	0.084	0.826	0.643	1.06	0.207	loglinear	Cytokine Signaling	NM_019583.3:285
Irak3-mRNA	0.489	0.296	-0.0904	1.07	1.4	0.939	2.1	0.149	lm.nb	Cytokine Signaling, Innate Immune System, TLR Signaling	NM_028679.3:921		Irak3-mRNA	1.31	0.274	0.774	1.85	2.48	1.71	3.6	0.00306	lm.nb	Cytokine Signaling, Innate Immune System, TLR Signaling	NM_028679.3:921		Il17re-mRNA	1.04	0.311	0.433	1.65	2.06	1.35	3.15	0.0285	lm.nb	Cytokine Signaling	NM_001034029.1:130
Irak4-mRNA	1.11	0.186	0.743	1.47	2.15	1.67	2.77	0.00101	lm.nb	Cytokine Signaling, Host-pathogen Interaction, Innate Immune System, NF-kB Signaling, NLR signaling, TLR Signaling	NM_029926.5:250		Irak4-mRNA	1.49	0.185	1.13	1.85	2.81	2.18	3.61	0.000198	lm.nb	Cytokine Signaling, Host-pathogen Interaction, Innate Immune System, NF-kB Signaling, NLR signaling, TLR Signaling	NM_029926.5:250		Il18-mRNA	-1.49	0.38	-2.23	-0.743	0.357	0.213	0.598	0.0173	lm.nb	Cytokine Signaling, Host-pathogen Interaction, Lymphocyte Activation, NLR signaling	NM_008360.1:270
Irf1-mRNA	0.163	0.122	-0.0774	0.403	1.12	0.948	1.32	0.232	loglinear	Cytokine Signaling, Hemostasis, Host-pathogen Interaction, Innate Immune System, Lymphocyte Activation, Transcriptional Regulation, Type I Interferon Signaling, Type II Interferon Signaling	NM_008390.1:365		Irf1-mRNA	0.459	0.122	0.219	0.699	1.37	1.16	1.62	0.00951	loglinear	Cytokine Signaling, Hemostasis, Host-pathogen Interaction, Innate Immune System, Lymphocyte Activation, Transcriptional Regulation, Type I Interferon Signaling, Type II Interferon Signaling	NM_008390.1:365		Il18r1-mRNA	0.264	0.241	-0.208	0.736	1.2	0.865	1.67	0.335	lm.nb	Cytokine Signaling, Lymphocyte Activation, TNF Family Signaling	NM_001161842.1:620
Irf3-mRNA	0.332	0.282	-0.22	0.885	1.26	0.858	1.85	0.283	lm.nb	Cytokine Signaling, Hemostasis, Host-pathogen Interaction, Innate Immune System, NLR signaling, TLR Signaling, Transcriptional Regulation, Type I Interferon Signaling, Type II Interferon Signaling	NM_016849.3:1527		Irf3-mRNA	-0.261	0.293	-0.834	0.312	0.835	0.561	1.24	0.407	lm.nb	Cytokine Signaling, Hemostasis, Host-pathogen Interaction, Innate Immune System, NLR signaling, TLR Signaling, Transcriptional Regulation, Type I Interferon Signaling, Type II Interferon Signaling	NM_016849.3:1527		Il18rap-mRNA	0.0681	0.265	-0.451	0.588	1.05	0.731	1.5	0.81	loglinear	Cytokine Signaling, Oxidative Stress	NM_010553.2:2055
Irf4-mRNA	1.07	0.367	0.348	1.79	2.09	1.27	3.45	0.027	lm.nb	Cytokine Signaling, Lymphocyte Activation, Th17 Differentiation, Transcriptional Regulation, Type I Interferon Signaling, Type II Interferon Signaling	NM_013674.1:1878		Irf4-mRNA	-0.101	0.389	-0.863	0.661	0.932	0.55	1.58	0.804	lm.nb	Cytokine Signaling, Lymphocyte Activation, Th17 Differentiation, Transcriptional Regulation, Type I Interferon Signaling, Type II Interferon Signaling	NM_013674.1:1878		Il1b-mRNA	-2.17	0.453	-3.06	-1.28	0.222	0.12	0.411	0.00869	lm.nb	Cytokine Signaling, Host-pathogen Interaction, Innate Immune System, Lymphocyte Activation, NF-kB Signaling, NLR signaling, Oxidative Stress, TLR Signaling, TNF Family Signaling, Th17 Differentiation	NM_008361.3:1120
Irf5-mRNA	0.834	0.286	0.273	1.39	1.78	1.21	2.63	0.0268	lm.nb	Cytokine Signaling, TLR Signaling, Transcriptional Regulation, Type I Interferon Signaling, Type II Interferon Signaling	NM_012057.3:1826		Irf5-mRNA	0.0992	0.291	-0.472	0.67	1.07	0.721	1.59	0.745	lm.nb	Cytokine Signaling, TLR Signaling, Transcriptional Regulation, Type I Interferon Signaling, Type II Interferon Signaling	NM_012057.3:1826		Il1r1-mRNA	-0.438	0.314	-1.05	0.178	0.738	0.482	1.13	0.236	lm.nb	Cytokine Signaling, Host-pathogen Interaction, NF-kB Signaling, Oxidative Stress, Th17 Differentiation	NM_001123382.1:820
Irf7-mRNA	1.52	0.401	0.73	2.3	2.86	1.66	4.93	0.00915	lm.nb	Cytokine Signaling, Hemostasis, Host-pathogen Interaction, Innate Immune System, NLR signaling, TLR Signaling, Transcriptional Regulation, Type I Interferon Signaling, Type II Interferon Signaling	NM_016850.2:705		Irf7-mRNA	3.62	0.393	2.85	4.39	12.3	7.2	20.9	9.26e-05	lm.nb	Cytokine Signaling, Hemostasis, Host-pathogen Interaction, Innate Immune System, NLR signaling, TLR Signaling, Transcriptional Regulation, Type I Interferon Signaling, Type II Interferon Signaling	NM_016850.2:705		Il1r2-mRNA	-2.15	0.42	-2.97	-1.32	0.226	0.128	0.4	0.00695	lm.nb	Cytokine Signaling, Host-pathogen Interaction	NM_010555.4:1077
Irf8-mRNA	0.739	0.148	0.448	1.03	1.67	1.36	2.04	0.00249	lm.nb	Cytokine Signaling, Host-pathogen Interaction, Transcriptional Regulation, Type I Interferon Signaling, Type II Interferon Signaling	NM_008320.3:2274		Irf8-mRNA	0.593	0.149	0.301	0.884	1.51	1.23	1.85	0.00724	lm.nb	Cytokine Signaling, Host-pathogen Interaction, Transcriptional Regulation, Type I Interferon Signaling, Type II Interferon Signaling	NM_008320.3:2274		Il1rap-mRNA	-0.357	0.191	-0.731	0.017	0.781	0.603	1.01	0.135	loglinear	Cytokine Signaling, Th17 Differentiation	NM_134103.2:945
Irgm1-mRNA	0.392	0.257	-0.112	0.896	1.31	0.925	1.86	0.179	lm.nb	Host-pathogen Interaction	NM_008326.1:27		Irgm1-mRNA	1.11	0.256	0.607	1.61	2.16	1.52	3.05	0.00491	lm.nb	Host-pathogen Interaction	NM_008326.1:27		Il1rl1-mRNA	0.898	0.622	-0.321	2.12	1.86	0.8	4.34	0.222	lm.nb	Cytokine Signaling	NM_001025602.2:815
Itga4-mRNA	0.991	0.335	0.334	1.65	1.99	1.26	3.13	0.0254	lm.nb	Adaptive Immune System, Cell Adhesion, Hemostasis, Host-pathogen Interaction, Lymphocyte Activation, Lymphocyte Trafficking	NM_010576.3:6600		Itga4-mRNA	0.237	0.339	-0.426	0.901	1.18	0.744	1.87	0.51	lm.nb	Adaptive Immune System, Cell Adhesion, Hemostasis, Host-pathogen Interaction, Lymphocyte Activation, Lymphocyte Trafficking	NM_010576.3:6600		Il1rl2-mRNA	-0.748	0.581	-1.89	0.391	0.595	0.27	1.31	0.267	lm.nb	Cytokine Signaling, Lymphocyte Activation	NM_133193.3:860
Itga5-mRNA	-0.26	0.264	-0.776	0.257	0.835	0.584	1.19	0.362	lm.nb	Hemostasis, Host-pathogen Interaction, Phagocytosis and Degradation	NM_010577.3:2446		Itga5-mRNA	-0.00518	0.261	-0.516	0.506	0.996	0.699	1.42	0.985	lm.nb	Hemostasis, Host-pathogen Interaction, Phagocytosis and Degradation	NM_010577.3:2446		Il1rn-mRNA	0.5	0.542	-0.562	1.56	1.41	0.677	2.95	0.408	lm.nb	Cytokine Signaling	NM_031167.5:224
Itga6-mRNA	0.356	0.176	0.0106	0.702	1.28	1.01	1.63	0.0899	lm.nb	Cell Adhesion, Hemostasis, Host-pathogen Interaction	NM_008397.3:910		Itga6-mRNA	0.701	0.176	0.356	1.05	1.63	1.28	2.07	0.00726	lm.nb	Cell Adhesion, Hemostasis, Host-pathogen Interaction	NM_008397.3:910		Il22ra2-mRNA	-0.788	0.264	-1.31	-0.271	0.579	0.404	0.829	0.0405	lm.nb	Cytokine Signaling	NM_178258.5:20
Itgal-mRNA	1.29	0.354	0.596	1.98	2.44	1.51	3.95	0.0108	lm.nb	Adaptive Immune System, Cell Adhesion, Hemostasis, Host-pathogen Interaction, Innate Immune System, Lymphocyte Activation, Lymphocyte Trafficking	NM_008400.2:950		Itgal-mRNA	0.518	0.364	-0.195	1.23	1.43	0.873	2.35	0.205	lm.nb	Adaptive Immune System, Cell Adhesion, Hemostasis, Host-pathogen Interaction, Innate Immune System, Lymphocyte Activation, Lymphocyte Trafficking	NM_008400.2:950		Il23r-mRNA	-1.44	0.308	-2.05	-0.836	0.368	0.242	0.56	0.00951	loglinear	Cytokine Signaling, Lymphocyte Activation, Th17 Differentiation	NM_144548.1:690
Itgam-mRNA	0.551	0.267	0.0277	1.07	1.46	1.02	2.11	0.0846	lm.nb	Cell Adhesion, Complement System, Cytokine Signaling, Hemostasis, Host-pathogen Interaction, Innate Immune System, Lymphocyte Trafficking, Phagocytosis and Degradation, TLR Signaling	NM_001082960.1:3025		Itgam-mRNA	0.84	0.263	0.325	1.35	1.79	1.25	2.56	0.0187	lm.nb	Cell Adhesion, Complement System, Cytokine Signaling, Hemostasis, Host-pathogen Interaction, Innate Immune System, Lymphocyte Trafficking, Phagocytosis and Degradation, TLR Signaling	NM_001082960.1:3025		Il27-mRNA	-3.54	0.983	-5.46	-1.61	0.0861	0.0227	0.327	0.0228	loglinear	Cytokine Signaling, Lymphocyte Activation	NM_145636.1:175
Itgax-mRNA	0.813	0.353	0.122	1.51	1.76	1.09	2.84	0.0607	lm.nb	Cell Adhesion, Complement System, Cytokine Signaling, Hemostasis, Host-pathogen Interaction, Innate Immune System	NM_021334.2:3773		Itgax-mRNA	-0.712	0.358	-1.41	-0.00977	0.611	0.375	0.993	0.0941	lm.nb	Cell Adhesion, Complement System, Cytokine Signaling, Hemostasis, Host-pathogen Interaction, Innate Immune System	NM_021334.2:3773		Il27ra-mRNA	-1.13	0.586	-2.27	0.0227	0.458	0.207	1.02	0.127	lm.nb	Cytokine Signaling, Lymphocyte Activation	NM_016671.3:2320
Itgb1-mRNA	0.211	0.128	-0.0402	0.462	1.16	0.973	1.38	0.151	lm.nb	Adaptive Immune System, Cell Adhesion, Cytokine Signaling, Hemostasis, Host-pathogen Interaction, Lymphocyte Activation, Lymphocyte Trafficking, Phagocytosis and Degradation	NM_010578.1:1855		Itgb1-mRNA	0.674	0.128	0.423	0.925	1.6	1.34	1.9	0.00188	lm.nb	Adaptive Immune System, Cell Adhesion, Cytokine Signaling, Hemostasis, Host-pathogen Interaction, Lymphocyte Activation, Lymphocyte Trafficking, Phagocytosis and Degradation	NM_010578.1:1855		Il2ra-mRNA	-0.421	0.469	-1.34	0.498	0.747	0.395	1.41	0.42	loglinear	Cytokine Signaling, Hemostasis, Host-pathogen Interaction, Lymphocyte Activation, Th2 Differentiation	NM_008367.2:325
Itgb2-mRNA	0.598	0.281	0.0482	1.15	1.51	1.03	2.22	0.077	lm.nb	Adaptive Immune System, Cell Adhesion, Complement System, Cytokine Signaling, Hemostasis, Host-pathogen Interaction, Innate Immune System, Lymphocyte Activation, Lymphocyte Trafficking, Phagocytosis and Degradation, TLR Signaling	NM_008404.4:2542		Itgb2-mRNA	-0.209	0.284	-0.765	0.348	0.865	0.588	1.27	0.491	lm.nb	Adaptive Immune System, Cell Adhesion, Complement System, Cytokine Signaling, Hemostasis, Host-pathogen Interaction, Innate Immune System, Lymphocyte Activation, Lymphocyte Trafficking, Phagocytosis and Degradation, TLR Signaling	NM_008404.4:2542		Il2rb-mRNA	-1.37	0.38	-2.12	-0.625	0.387	0.231	0.648	0.0227	lm.nb	Cytokine Signaling, Hemostasis, Host-pathogen Interaction, Lymphocyte Activation, Th2 Differentiation	NM_008368.3:2365
Itln1-mRNA	0.304	0.273	-0.232	0.84	1.23	0.852	1.79	0.309	lm.nb	Innate Immune System	NM_010584.3:853		Itln1-mRNA	0.303	0.273	-0.233	0.839	1.23	0.851	1.79	0.31	lm.nb	Innate Immune System	NM_010584.3:853		Il2rg-mRNA	-1.21	0.193	-1.58	-0.827	0.434	0.334	0.564	0.00335	loglinear	Cytokine Signaling, Hemostasis, Host-pathogen Interaction, Th17 Differentiation, Th2 Differentiation	NM_013563.3:1226
Jak1-mRNA	0.366	0.154	0.0644	0.667	1.29	1.05	1.59	0.0549	lm.nb	Cytokine Signaling, Hemostasis, Host-pathogen Interaction, NLR signaling, Th1 Differentiation, Th17 Differentiation, Treg Differentiation, Type I Interferon Signaling, Type II Interferon Signaling	NM_146145.2:4080		Jak1-mRNA	0.881	0.153	0.58	1.18	1.84	1.49	2.27	0.00121	lm.nb	Cytokine Signaling, Hemostasis, Host-pathogen Interaction, NLR signaling, Th1 Differentiation, Th17 Differentiation, Treg Differentiation, Type I Interferon Signaling, Type II Interferon Signaling	NM_146145.2:4080		Il33-mRNA	-0.456	0.6	-1.63	0.721	0.729	0.322	1.65	0.49	lm.nb	Cytokine Signaling, Host-pathogen Interaction	NM_133775.1:1011
Jak2-mRNA	0.415	0.144	0.133	0.698	1.33	1.1	1.62	0.0279	lm.nb	Chemokine Signaling, Cytokine Signaling, Hemostasis, Host-pathogen Interaction, Oxidative Stress, Th1 Differentiation, Th17 Differentiation, Type II Interferon Signaling	NM_001048177.1:730		Jak2-mRNA	0.879	0.143	0.598	1.16	1.84	1.51	2.23	0.000861	lm.nb	Chemokine Signaling, Cytokine Signaling, Hemostasis, Host-pathogen Interaction, Oxidative Stress, Th1 Differentiation, Th17 Differentiation, Type II Interferon Signaling	NM_001048177.1:730		Il4ra-mRNA	0.447	0.13	0.192	0.703	1.36	1.14	1.63	0.0264	loglinear	Cytokine Signaling, Lymphocyte Activation, Th2 Differentiation	NM_001008700.3:670
Jak3-mRNA	-0.387	0.15	-0.681	-0.0932	0.765	0.624	0.937	0.0417	lm.nb	Chemokine Signaling, Cytokine Signaling, Hemostasis, Host-pathogen Interaction, Lymphocyte Activation, Th17 Differentiation, Th2 Differentiation	NM_010589.5:145		Jak3-mRNA	-1.14	0.157	-1.45	-0.83	0.454	0.367	0.562	0.000351	lm.nb	Chemokine Signaling, Cytokine Signaling, Hemostasis, Host-pathogen Interaction, Lymphocyte Activation, Th17 Differentiation, Th2 Differentiation	NM_010589.5:145		Il6ra-mRNA	-0.163	0.252	-0.657	0.332	0.893	0.634	1.26	0.554	lm.nb	Cytokine Signaling, Th17 Differentiation	NM_010559.2:2825
Kit-mRNA	0.0623	0.391	-0.704	0.829	1.04	0.614	1.78	0.879	lm.nb	Cytokine Signaling, Lymphocyte Activation	NM_001122733.1:4275		Kit-mRNA	0.38	0.387	-0.379	1.14	1.3	0.769	2.2	0.364	lm.nb	Cytokine Signaling, Lymphocyte Activation	NM_001122733.1:4275		Il6st-mRNA	-0.155	0.224	-0.594	0.284	0.898	0.663	1.22	0.528	lm.nb	Cytokine Signaling, Lymphocyte Activation, Th17 Differentiation	NM_010560.2:2325
Klrd1-mRNA	2.38	0.903	0.605	4.15	5.19	1.52	17.7	0.0391	lm.nb	Adaptive Immune System, Host-pathogen Interaction, Innate Immune System, Lymphocyte Activation	NM_010654.2:434		Klrd1-mRNA	1.29	0.906	-0.483	3.07	2.45	0.715	8.39	0.204	lm.nb	Adaptive Immune System, Host-pathogen Interaction, Innate Immune System, Lymphocyte Activation	NM_010654.2:434		Il7-mRNA	1.31	0.394	0.534	2.08	2.47	1.45	4.22	0.0295	lm.nb	Cytokine Signaling, Lymphocyte Activation	NM_008371.2:1055
Klrk1-mRNA	1	0.456	0.106	1.89	2	1.08	3.72	0.0708	lm.nb	Adaptive Immune System, Host-pathogen Interaction, Lymphocyte Activation	NM_001083322.1:144		Klrk1-mRNA	1.35	0.442	0.487	2.22	2.56	1.4	4.66	0.0221	lm.nb	Adaptive Immune System, Host-pathogen Interaction, Lymphocyte Activation	NM_001083322.1:144		Il7r-mRNA	-0.94	0.271	-1.47	-0.409	0.521	0.361	0.753	0.0256	lm.nb	Cytokine Signaling, Lymphocyte Activation	NM_008372.3:1020
Lair1-mRNA	1.89	0.649	0.619	3.16	3.71	1.54	8.96	0.0268	lm.nb	Adaptive Immune System, Innate Immune System	NM_001113474.1:1865		Lair1-mRNA	0.83	0.66	-0.463	2.12	1.78	0.726	4.36	0.255	lm.nb	Adaptive Immune System, Innate Immune System	NM_001113474.1:1865		Ilf3-mRNA	-0.662	0.174	-1	-0.322	0.632	0.499	0.8	0.0188	loglinear	Transcriptional Regulation	NM_010561.2:1902
Lck-mRNA	0.941	0.38	0.197	1.69	1.92	1.15	3.22	0.0479	lm.nb	Adaptive Immune System, Cytokine Signaling, Hemostasis, Host-pathogen Interaction, Innate Immune System, Lymphocyte Activation, NF-kB Signaling, T Cell Receptor Signaling	NM_010693.2:1180		Lck-mRNA	0.11	0.386	-0.646	0.867	1.08	0.639	1.82	0.785	lm.nb	Adaptive Immune System, Cytokine Signaling, Hemostasis, Host-pathogen Interaction, Innate Immune System, Lymphocyte Activation, NF-kB Signaling, T Cell Receptor Signaling	NM_010693.2:1180		Irak1-mRNA	-0.723	0.0955	-0.91	-0.536	0.606	0.532	0.69	0.00163	loglinear	Cytokine Signaling, Host-pathogen Interaction, Innate Immune System, NF-kB Signaling, NLR signaling, TLR Signaling	NM_008363.2:951
Lcp2-mRNA	-0.69	0.235	-1.15	-0.23	0.62	0.451	0.853	0.026	lm.nb	Adaptive Immune System, Hemostasis, Innate Immune System, Lymphocyte Activation, T Cell Receptor Signaling	NM_010696.3:2605		Lcp2-mRNA	-0.332	0.229	-0.781	0.118	0.795	0.582	1.09	0.198	lm.nb	Adaptive Immune System, Hemostasis, Innate Immune System, Lymphocyte Activation, T Cell Receptor Signaling	NM_010696.3:2605		Irak2-mRNA	0.208	0.272	-0.324	0.74	1.15	0.799	1.67	0.487	lm.nb	Cytokine Signaling, Host-pathogen Interaction, Innate Immune System, NLR signaling, TLR Signaling	NM_001113553.1:485
Lif-mRNA	0.0282	0.219	-0.401	0.457	1.02	0.757	1.37	0.902	lm.nb	Cytokine Signaling, TNF Family Signaling	NM_008501.2:3435		Lif-mRNA	0.136	0.217	-0.289	0.56	1.1	0.819	1.47	0.554	lm.nb	Cytokine Signaling, TNF Family Signaling	NM_008501.2:3435		Irak3-mRNA	0.811	0.26	0.302	1.32	1.75	1.23	2.5	0.0355	loglinear	Cytokine Signaling, Innate Immune System, TLR Signaling	NM_028679.3:921
Lilra5-mRNA	0.908	0.258	0.402	1.41	1.88	1.32	2.67	0.0125	lm.nb	Adaptive Immune System	NM_001081239.2:994		Lilra5-mRNA	0.187	0.279	-0.359	0.734	1.14	0.78	1.66	0.527	lm.nb	Adaptive Immune System	NM_001081239.2:994		Irak4-mRNA	0.343	0.137	0.0747	0.612	1.27	1.05	1.53	0.0664	lm.nb	Cytokine Signaling, Host-pathogen Interaction, Innate Immune System, NF-kB Signaling, NLR signaling, TLR Signaling	NM_029926.5:250
Lilrb3-mRNA	0.784	0.302	0.192	1.38	1.72	1.14	2.6	0.0408	lm.nb	Adaptive Immune System, B cell Receptor Signaling	NM_011095.2:2040		Lilrb3-mRNA	-0.646	0.332	-1.3	0.00422	0.639	0.407	1	0.0994	lm.nb	Adaptive Immune System, B cell Receptor Signaling	NM_011095.2:2040		Irf1-mRNA	0.235	0.137	-0.0324	0.503	1.18	0.978	1.42	0.16	lm.nb	Cytokine Signaling, Hemostasis, Host-pathogen Interaction, Innate Immune System, Lymphocyte Activation, Transcriptional Regulation, Type I Interferon Signaling, Type II Interferon Signaling	NM_008390.1:365
Lilrb4-mRNA	1.11	0.444	0.236	1.97	2.15	1.18	3.93	0.047	lm.nb	Adaptive Immune System	NM_013532.2:1262		Lilrb4-mRNA	1.02	0.446	0.148	1.89	2.03	1.11	3.72	0.0617	lm.nb	Adaptive Immune System	NM_013532.2:1262		Irf3-mRNA	-0.655	0.357	-1.36	0.0453	0.635	0.391	1.03	0.141	lm.nb	Cytokine Signaling, Hemostasis, Host-pathogen Interaction, Innate Immune System, NLR signaling, TLR Signaling, Transcriptional Regulation, Type I Interferon Signaling, Type II Interferon Signaling	NM_016849.3:1527
Litaf-mRNA	1.01	0.349	0.325	1.69	2.01	1.25	3.24	0.0277	lm.nb	Phagocytosis and Degradation	NM_019980.1:1100		Litaf-mRNA	2.64	0.345	1.96	3.32	6.24	3.9	9.96	0.000259	lm.nb	Phagocytosis and Degradation	NM_019980.1:1100		Irf4-mRNA	-1.21	0.4	-2	-0.43	0.431	0.25	0.742	0.0386	lm.nb	Cytokine Signaling, Lymphocyte Activation, Th17 Differentiation, Transcriptional Regulation, Type I Interferon Signaling, Type II Interferon Signaling	NM_013674.1:1878
Ltb-mRNA	1.08	0.296	0.503	1.66	2.12	1.42	3.17	0.0106	lm.nb	Cytokine Signaling, NF-kB Signaling	NM_008518.2:163		Ltb-mRNA	0.0837	0.32	-0.543	0.711	1.06	0.686	1.64	0.802	lm.nb	Cytokine Signaling, NF-kB Signaling	NM_008518.2:163		Irf5-mRNA	-0.793	0.25	-1.28	-0.303	0.577	0.411	0.81	0.0338	lm.nb	Cytokine Signaling, TLR Signaling, Transcriptional Regulation, Type I Interferon Signaling, Type II Interferon Signaling	NM_012057.3:1826
Ltb4r1-mRNA	0.8	0.208	0.392	1.21	1.74	1.31	2.31	0.00851	loglinear	Immunometabolism	NM_008519.2:125		Ltb4r1-mRNA	0.509	0.208	0.101	0.917	1.42	1.07	1.89	0.0502	loglinear	Immunometabolism	NM_008519.2:125		Irf7-mRNA	2.04	0.453	1.15	2.93	4.11	2.22	7.61	0.0108	lm.nb	Cytokine Signaling, Hemostasis, Host-pathogen Interaction, Innate Immune System, NLR signaling, TLR Signaling, Transcriptional Regulation, Type I Interferon Signaling, Type II Interferon Signaling	NM_016850.2:705
Ltb4r2-mRNA	-0.585	0.504	-1.57	0.403	0.667	0.336	1.32	0.29	lm.nb	Immunometabolism	NM_020490.2:788		Ltb4r2-mRNA	-2.2	0.518	-3.22	-1.19	0.217	0.107	0.439	0.00536	lm.nb	Immunometabolism	NM_020490.2:788		Irf8-mRNA	-0.171	0.145	-0.455	0.112	0.888	0.73	1.08	0.302	loglinear	Cytokine Signaling, Host-pathogen Interaction, Transcriptional Regulation, Type I Interferon Signaling, Type II Interferon Signaling	NM_008320.3:2274
Ltbr-mRNA	0.224	0.136	-0.0419	0.491	1.17	0.971	1.41	0.15	loglinear	Cytokine Signaling, Host-pathogen Interaction, NF-kB Signaling	NM_010736.3:1962		Ltbr-mRNA	0.00426	0.136	-0.262	0.271	1	0.834	1.21	0.976	loglinear	Cytokine Signaling, Host-pathogen Interaction, NF-kB Signaling	NM_010736.3:1962		Irgm1-mRNA	0.68	0.244	0.202	1.16	1.6	1.15	2.23	0.0495	lm.nb	Host-pathogen Interaction	NM_008326.1:27
Ly86-mRNA	1.31	0.486	0.357	2.26	2.48	1.28	4.8	0.0358	lm.nb	Innate Immune System, TLR Signaling	NM_010745.2:725		Ly86-mRNA	0.993	0.489	0.0356	1.95	1.99	1.02	3.87	0.0883	lm.nb	Innate Immune System, TLR Signaling	NM_010745.2:725		Itga4-mRNA	-0.808	0.377	-1.55	-0.0689	0.571	0.342	0.953	0.0988	lm.nb	Adaptive Immune System, Cell Adhesion, Hemostasis, Host-pathogen Interaction, Lymphocyte Activation, Lymphocyte Trafficking	NM_010576.3:6600
Ly96-mRNA	0.969	0.358	0.268	1.67	1.96	1.2	3.18	0.0352	lm.nb	Adaptive Immune System, Apoptosis, Host-pathogen Interaction, Innate Immune System, MHC Class I Antigen Presentation, NF-kB Signaling, TLR Signaling	NM_016923.1:368		Ly96-mRNA	2.2	0.351	1.51	2.89	4.6	2.85	7.4	0.000761	lm.nb	Adaptive Immune System, Apoptosis, Host-pathogen Interaction, Innate Immune System, MHC Class I Antigen Presentation, NF-kB Signaling, TLR Signaling	NM_016923.1:368		Itga5-mRNA	0.204	0.271	-0.327	0.734	1.15	0.797	1.66	0.494	lm.nb	Hemostasis, Host-pathogen Interaction, Phagocytosis and Degradation	NM_010577.3:2446
Maf-mRNA	0.74	0.222	0.306	1.18	1.67	1.24	2.26	0.0157	lm.nb	Th2 Differentiation, Transcriptional Regulation	NM_001025577.2:43		Maf-mRNA	1.75	0.219	1.32	2.18	3.37	2.5	4.54	0.000206	lm.nb	Th2 Differentiation, Transcriptional Regulation	NM_001025577.2:43		Itga6-mRNA	0.307	0.183	-0.0529	0.666	1.24	0.964	1.59	0.17	lm.nb	Cell Adhesion, Hemostasis, Host-pathogen Interaction	NM_008397.3:910
Map4k1-mRNA	0.721	0.417	-0.0956	1.54	1.65	0.936	2.9	0.134	lm.nb	TNF Family Signaling	NM_008279.2:1758		Map4k1-mRNA	-0.295	0.444	-1.17	0.575	0.815	0.446	1.49	0.531	lm.nb	TNF Family Signaling	NM_008279.2:1758		Itgal-mRNA	-0.807	0.241	-1.28	-0.335	0.571	0.412	0.793	0.0286	lm.nb	Adaptive Immune System, Cell Adhesion, Hemostasis, Host-pathogen Interaction, Innate Immune System, Lymphocyte Activation, Lymphocyte Trafficking	NM_008400.2:950
Map4k2-mRNA	-0.0937	0.17	-0.427	0.239	0.937	0.744	1.18	0.601	lm.nb	TNF Family Signaling	NM_009006.2:666		Map4k2-mRNA	-1.08	0.188	-1.45	-0.711	0.473	0.366	0.611	0.00121	lm.nb	TNF Family Signaling	NM_009006.2:666		Itgam-mRNA	0.254	0.224	-0.185	0.693	1.19	0.879	1.62	0.32	lm.nb	Cell Adhesion, Complement System, Cytokine Signaling, Hemostasis, Host-pathogen Interaction, Innate Immune System, Lymphocyte Trafficking, Phagocytosis and Degradation, TLR Signaling	NM_001082960.1:3025
Map4k4-mRNA	-0.0119	0.158	-0.321	0.297	0.992	0.8	1.23	0.942	lm.nb	TNF Family Signaling	NM_008696.2:3425		Map4k4-mRNA	-0.0159	0.158	-0.325	0.293	0.989	0.798	1.23	0.923	lm.nb	TNF Family Signaling	NM_008696.2:3425		Itgax-mRNA	-1.58	0.33	-2.22	-0.932	0.335	0.214	0.524	0.00874	lm.nb	Cell Adhesion, Complement System, Cytokine Signaling, Hemostasis, Host-pathogen Interaction, Innate Immune System	NM_021334.2:3773
Mapk1-mRNA	0.176	0.138	-0.0943	0.446	1.13	0.937	1.36	0.249	lm.nb	Apoptosis, Autophagy, B cell Receptor Signaling, Chemokine Signaling, Cytokine Signaling, Hemostasis, Host-pathogen Interaction, Innate Immune System, Lymphocyte Activation, NLR signaling, T Cell Receptor Signaling, TGF-b Signaling, TLR Signaling, TNF Family Signaling	NM_011949.3:1210		Mapk1-mRNA	0.555	0.138	0.285	0.824	1.47	1.22	1.77	0.00686	lm.nb	Apoptosis, Autophagy, B cell Receptor Signaling, Chemokine Signaling, Cytokine Signaling, Hemostasis, Host-pathogen Interaction, Innate Immune System, Lymphocyte Activation, NLR signaling, T Cell Receptor Signaling, TGF-b Signaling, TLR Signaling, TNF Family Signaling	NM_011949.3:1210		Itgb1-mRNA	0.407	0.158	0.0973	0.716	1.33	1.07	1.64	0.0616	lm.nb	Adaptive Immune System, Cell Adhesion, Cytokine Signaling, Hemostasis, Host-pathogen Interaction, Lymphocyte Activation, Lymphocyte Trafficking, Phagocytosis and Degradation	NM_010578.1:1855
Mapk14-mRNA	0.328	0.103	0.126	0.529	1.26	1.09	1.44	0.0189	loglinear	Cytokine Signaling, Hemostasis, Host-pathogen Interaction, Innate Immune System, Lymphocyte Trafficking, NLR signaling, T Cell Receptor Signaling, TLR Signaling, TNF Family Signaling, Th17 Differentiation	NM_011951.2:1420		Mapk14-mRNA	0.464	0.103	0.263	0.666	1.38	1.2	1.59	0.00403	loglinear	Cytokine Signaling, Hemostasis, Host-pathogen Interaction, Innate Immune System, Lymphocyte Trafficking, NLR signaling, T Cell Receptor Signaling, TLR Signaling, TNF Family Signaling, Th17 Differentiation	NM_011951.2:1420		Itgb2-mRNA	-0.863	0.328	-1.51	-0.22	0.55	0.352	0.858	0.0581	lm.nb	Adaptive Immune System, Cell Adhesion, Complement System, Cytokine Signaling, Hemostasis, Host-pathogen Interaction, Innate Immune System, Lymphocyte Activation, Lymphocyte Trafficking, Phagocytosis and Degradation, TLR Signaling	NM_008404.4:2542
Mapkapk2-mRNA	0.625	0.143	0.346	0.904	1.54	1.27	1.87	0.00464	lm.nb	Cytokine Signaling, Immunometabolism, Innate Immune System, TLR Signaling	NM_008551.1:1991		Mapkapk2-mRNA	0.551	0.143	0.271	0.831	1.47	1.21	1.78	0.00837	lm.nb	Cytokine Signaling, Immunometabolism, Innate Immune System, TLR Signaling	NM_008551.1:1991		Itln1-mRNA	-0.0504	0.326	-0.689	0.588	0.966	0.62	1.5	0.884	lm.nb	Innate Immune System	NM_010584.3:853
Mbp-mRNA	-0.572	0.221	-1	-0.139	0.673	0.498	0.908	0.0411	lm.nb	Lymphocyte Trafficking	NM_010777.3:761		Mbp-mRNA	-0.308	0.217	-0.733	0.118	0.808	0.601	1.08	0.206	lm.nb	Lymphocyte Trafficking	NM_010777.3:761		Jak1-mRNA	0.458	0.188	0.0908	0.826	1.37	1.06	1.77	0.0709	lm.nb	Cytokine Signaling, Hemostasis, Host-pathogen Interaction, NLR signaling, Th1 Differentiation, Th17 Differentiation, Treg Differentiation, Type I Interferon Signaling, Type II Interferon Signaling	NM_146145.2:4080
Mif-mRNA	-0.25	0.18	-0.603	0.103	0.841	0.658	1.07	0.214	lm.nb	Cytokine Signaling, Hemostasis, Innate Immune System, Lymphocyte Activation	NM_010798.2:373		Mif-mRNA	-0.801	0.181	-1.16	-0.447	0.574	0.449	0.733	0.00439	lm.nb	Cytokine Signaling, Hemostasis, Innate Immune System, Lymphocyte Activation	NM_010798.2:373		Jak2-mRNA	0.408	0.187	0.0402	0.775	1.33	1.03	1.71	0.0953	lm.nb	Chemokine Signaling, Cytokine Signaling, Hemostasis, Host-pathogen Interaction, Oxidative Stress, Th1 Differentiation, Th17 Differentiation, Type II Interferon Signaling	NM_001048177.1:730
Mme-mRNA	0.728	0.52	-0.291	1.75	1.66	0.817	3.36	0.211	lm.nb	Innate Immune System	NM_008604.3:285		Mme-mRNA	-0.724	0.52	-1.74	0.296	0.606	0.299	1.23	0.214	lm.nb	Innate Immune System	NM_008604.3:285		Jak3-mRNA	-0.801	0.166	-1.13	-0.475	0.574	0.458	0.719	0.0085	lm.nb	Chemokine Signaling, Cytokine Signaling, Hemostasis, Host-pathogen Interaction, Lymphocyte Activation, Th17 Differentiation, Th2 Differentiation	NM_010589.5:145
Mr1-mRNA	0.504	0.338	-0.159	1.17	1.42	0.896	2.24	0.187	lm.nb	MHC Class I Antigen Presentation	NM_008209.4:1360		Mr1-mRNA	0.476	0.338	-0.187	1.14	1.39	0.878	2.2	0.209	lm.nb	MHC Class I Antigen Presentation	NM_008209.4:1360		Kit-mRNA	0.304	0.431	-0.542	1.15	1.23	0.687	2.22	0.52	lm.nb	Cytokine Signaling, Lymphocyte Activation	NM_001122733.1:4275
Msr1-mRNA	1.53	0.681	0.193	2.86	2.88	1.14	7.27	0.066	lm.nb	Phagocytosis and Degradation	NM_001113326.1:555		Msr1-mRNA	0.626	0.685	-0.717	1.97	1.54	0.608	3.92	0.396	lm.nb	Phagocytosis and Degradation	NM_001113326.1:555		Klrb1-mRNA	-3.66	0.879	-5.39	-1.94	0.0789	0.0239	0.26	0.014	lm.nb	Adaptive Immune System, Host-pathogen Interaction	NM_001099918.1:327
Muc1-mRNA	-1.76	0.829	-3.38	-0.13	0.296	0.096	0.914	0.0786	lm.nb	Cytokine Signaling, Innate Immune System	NM_013605.1:1445		Muc1-mRNA	-3.04	0.859	-4.73	-1.36	0.121	0.0378	0.39	0.0122	lm.nb	Cytokine Signaling, Innate Immune System	NM_013605.1:1445		Klrd1-mRNA	-1.15	0.661	-2.44	0.149	0.452	0.184	1.11	0.158	lm.nb	Adaptive Immune System, Host-pathogen Interaction, Innate Immune System, Lymphocyte Activation	NM_010654.2:434
Mx1-mRNA	0.0534	0.255	-0.447	0.554	1.04	0.734	1.47	0.841	lm.nb	Cytokine Signaling, Host-pathogen Interaction, Type I Interferon Signaling	NM_010846.1:2485		Mx1-mRNA	-0.0338	0.256	-0.536	0.468	0.977	0.69	1.38	0.899	lm.nb	Cytokine Signaling, Host-pathogen Interaction, Type I Interferon Signaling	NM_010846.1:2485		Klrk1-mRNA	0.281	0.371	-0.447	1.01	1.21	0.734	2.01	0.491	loglinear	Adaptive Immune System, Host-pathogen Interaction, Lymphocyte Activation	NM_001083322.1:144
Myd88-mRNA	0.834	0.321	0.205	1.46	1.78	1.15	2.76	0.0407	lm.nb	Adaptive Immune System, Cytokine Signaling, Host-pathogen Interaction, Innate Immune System, Lymphocyte Activation, MHC Class I Antigen Presentation, NF-kB Signaling, NLR signaling, TLR Signaling	NM_010851.2:1595		Myd88-mRNA	1.19	0.318	0.567	1.81	2.28	1.48	3.52	0.00961	lm.nb	Adaptive Immune System, Cytokine Signaling, Host-pathogen Interaction, Innate Immune System, Lymphocyte Activation, MHC Class I Antigen Presentation, NF-kB Signaling, NLR signaling, TLR Signaling	NM_010851.2:1595		Lair1-mRNA	-1.12	0.572	-2.24	0.00409	0.461	0.212	1	0.123	lm.nb	Adaptive Immune System, Innate Immune System	NM_001113474.1:1865
Ncam1-mRNA	-0.0231	0.189	-0.394	0.348	0.984	0.761	1.27	0.907	lm.nb	Cell Adhesion, Cytokine Signaling, Type II Interferon Signaling	NM_001113204.1:740		Ncam1-mRNA	-0.769	0.195	-1.15	-0.388	0.587	0.45	0.764	0.0075	lm.nb	Cell Adhesion, Cytokine Signaling, Type II Interferon Signaling	NM_001113204.1:740		Lck-mRNA	-0.892	0.346	-1.57	-0.214	0.539	0.337	0.862	0.0614	lm.nb	Adaptive Immune System, Cytokine Signaling, Hemostasis, Host-pathogen Interaction, Innate Immune System, Lymphocyte Activation, NF-kB Signaling, T Cell Receptor Signaling	NM_010693.2:1180
Ncf4-mRNA	0.533	0.328	-0.11	1.18	1.45	0.927	2.26	0.155	lm.nb	Adaptive Immune System, Host-pathogen Interaction, Innate Immune System, Lymphocyte Trafficking, MHC Class I Antigen Presentation, Phagocytosis and Degradation	NM_008677.2:741		Ncf4-mRNA	-0.499	0.333	-1.15	0.154	0.708	0.45	1.11	0.185	lm.nb	Adaptive Immune System, Host-pathogen Interaction, Innate Immune System, Lymphocyte Trafficking, MHC Class I Antigen Presentation, Phagocytosis and Degradation	NM_008677.2:741		Lcp2-mRNA	0.301	0.159	-0.0107	0.613	1.23	0.993	1.53	0.131	loglinear	Adaptive Immune System, Hemostasis, Innate Immune System, Lymphocyte Activation, T Cell Receptor Signaling	NM_010696.3:2605
Nfatc1-mRNA	0.381	0.202	-0.0146	0.776	1.3	0.99	1.71	0.108	lm.nb	Adaptive Immune System, B cell Receptor Signaling, Host-pathogen Interaction, Innate Immune System, Lymphocyte Activation, T Cell Receptor Signaling, Transcriptional Regulation	NM_016791.4:1570		Nfatc1-mRNA	-0.277	0.211	-0.691	0.138	0.826	0.62	1.1	0.238	lm.nb	Adaptive Immune System, B cell Receptor Signaling, Host-pathogen Interaction, Innate Immune System, Lymphocyte Activation, T Cell Receptor Signaling, Transcriptional Regulation	NM_016791.4:1570		Lif-mRNA	0.0481	0.248	-0.437	0.533	1.03	0.739	1.45	0.855	lm.nb	Cytokine Signaling, TNF Family Signaling	NM_008501.2:3435
Nfatc2-mRNA	0.332	0.228	-0.114	0.779	1.26	0.924	1.72	0.195	lm.nb	Adaptive Immune System, B cell Receptor Signaling, Host-pathogen Interaction, Innate Immune System, Lymphocyte Activation, T Cell Receptor Signaling, Transcriptional Regulation	NM_001037177.1:1559		Nfatc2-mRNA	-0.797	0.257	-1.3	-0.294	0.576	0.406	0.816	0.021	lm.nb	Adaptive Immune System, B cell Receptor Signaling, Host-pathogen Interaction, Innate Immune System, Lymphocyte Activation, T Cell Receptor Signaling, Transcriptional Regulation	NM_001037177.1:1559		Lilra5-mRNA	-0.761	0.297	-1.34	-0.18	0.59	0.394	0.883	0.0623	lm.nb	Adaptive Immune System	NM_001081239.2:994
Nfatc3-mRNA	1.09	0.251	0.596	1.58	2.13	1.51	2.99	0.00494	lm.nb	Adaptive Immune System, B cell Receptor Signaling, Host-pathogen Interaction, Innate Immune System, T Cell Receptor Signaling, Transcriptional Regulation	NM_010901.2:2260		Nfatc3-mRNA	1.49	0.25	0.996	1.98	2.8	1.99	3.93	0.00101	lm.nb	Adaptive Immune System, B cell Receptor Signaling, Host-pathogen Interaction, Innate Immune System, T Cell Receptor Signaling, Transcriptional Regulation	NM_010901.2:2260		Lilrb3-mRNA	-1.49	0.275	-2.02	-0.946	0.357	0.246	0.519	0.0057	lm.nb	Adaptive Immune System, B cell Receptor Signaling	NM_011095.2:2040
Nfil3-mRNA	-0.562	0.262	-1.08	-0.0476	0.677	0.474	0.968	0.076	lm.nb	Transcriptional Regulation	NM_017373.3:1299		Nfil3-mRNA	-0.286	0.262	-0.799	0.227	0.82	0.575	1.17	0.317	lm.nb	Transcriptional Regulation	NM_017373.3:1299		Lilrb4-mRNA	-0.132	0.461	-1.04	0.771	0.913	0.488	1.71	0.789	lm.nb	Adaptive Immune System	NM_013532.2:1262
Nfkb1-mRNA	0.337	0.119	0.103	0.571	1.26	1.07	1.49	0.0304	loglinear	Adaptive Immune System, Apoptosis, B cell Receptor Signaling, Chemokine Signaling, Cytokine Signaling, Host-pathogen Interaction, Inflammasomes, Innate Immune System, NF-kB Signaling, NLR signaling, Oxidative Stress, T Cell Receptor Signaling, TLR Signaling, TNF Family Signaling, Th1 Differentiation, Transcriptional Regulation	NM_008689.2:2125		Nfkb1-mRNA	0.72	0.119	0.486	0.954	1.65	1.4	1.94	0.000939	loglinear	Adaptive Immune System, Apoptosis, B cell Receptor Signaling, Chemokine Signaling, Cytokine Signaling, Host-pathogen Interaction, Inflammasomes, Innate Immune System, NF-kB Signaling, NLR signaling, Oxidative Stress, T Cell Receptor Signaling, TLR Signaling, TNF Family Signaling, Th1 Differentiation, Transcriptional Regulation	NM_008689.2:2125		Litaf-mRNA	1.58	0.288	1.01	2.14	2.98	2.02	4.41	0.00543	lm.nb	Phagocytosis and Degradation	NM_019980.1:1100
Nfkb2-mRNA	0.292	0.154	-0.00955	0.593	1.22	0.993	1.51	0.106	lm.nb	Cytokine Signaling, Host-pathogen Interaction, Inflammasomes, Innate Immune System, NF-kB Signaling, NLR signaling, TLR Signaling, Transcriptional Regulation	NM_019408.2:1150		Nfkb2-mRNA	1.23	0.152	0.937	1.53	2.35	1.91	2.89	0.000187	lm.nb	Cytokine Signaling, Host-pathogen Interaction, Inflammasomes, Innate Immune System, NF-kB Signaling, NLR signaling, TLR Signaling, Transcriptional Regulation	NM_019408.2:1150		Ltb-mRNA	-1.06	0.301	-1.65	-0.465	0.481	0.32	0.724	0.0248	lm.nb	Cytokine Signaling, NF-kB Signaling	NM_008518.2:163
Nfkbia-mRNA	0.788	0.154	0.486	1.09	1.73	1.4	2.13	0.00221	lm.nb	Adaptive Immune System, Apoptosis, B cell Receptor Signaling, Chemokine Signaling, Cytokine Signaling, Host-pathogen Interaction, Innate Immune System, NF-kB Signaling, NLR signaling, T Cell Receptor Signaling, TLR Signaling, TNF Family Signaling, Transcriptional Regulation	NM_010907.2:646		Nfkbia-mRNA	1.02	0.154	0.718	1.32	2.03	1.64	2.5	0.000566	lm.nb	Adaptive Immune System, Apoptosis, B cell Receptor Signaling, Chemokine Signaling, Cytokine Signaling, Host-pathogen Interaction, Innate Immune System, NF-kB Signaling, NLR signaling, T Cell Receptor Signaling, TLR Signaling, TNF Family Signaling, Transcriptional Regulation	NM_010907.2:646		Ltb4r1-mRNA	-0.34	0.182	-0.697	0.017	0.79	0.617	1.01	0.135	loglinear	Immunometabolism	NM_008519.2:125
Nfkbiz-mRNA	-0.152	0.196	-0.535	0.232	0.9	0.69	1.17	0.468	lm.nb	Transcriptional Regulation	NM_030612.1:1305		Nfkbiz-mRNA	-0.756	0.196	-1.14	-0.371	0.592	0.453	0.773	0.00845	lm.nb	Transcriptional Regulation	NM_030612.1:1305		Ltb4r2-mRNA	-1.68	0.592	-2.84	-0.525	0.311	0.139	0.695	0.0465	lm.nb	Immunometabolism	NM_020490.2:788
Nod2-mRNA	0.578	0.264	0.0604	1.1	1.49	1.04	2.14	0.0712	lm.nb	Cytokine Signaling, Host-pathogen Interaction, Innate Immune System, Lymphocyte Activation, NLR signaling, TLR Signaling, TNF Family Signaling	NM_145857.2:2890		Nod2-mRNA	-1.37	0.359	-2.07	-0.662	0.388	0.238	0.632	0.00893	lm.nb	Cytokine Signaling, Host-pathogen Interaction, Innate Immune System, Lymphocyte Activation, NLR signaling, TLR Signaling, TNF Family Signaling	NM_145857.2:2890		Ltbr-mRNA	-0.28	0.135	-0.545	-0.015	0.824	0.686	0.99	0.107	lm.nb	Cytokine Signaling, Host-pathogen Interaction, NF-kB Signaling	NM_010736.3:1962
Nos2-mRNA	-0.585	0.597	-1.76	0.586	0.667	0.296	1.5	0.365	lm.nb	Cytokine Signaling, Hemostasis, Host-pathogen Interaction, Innate Immune System	NM_010927.3:3715		Nos2-mRNA	1.57	0.566	0.462	2.68	2.97	1.38	6.4	0.0322	lm.nb	Cytokine Signaling, Hemostasis, Host-pathogen Interaction, Innate Immune System	NM_010927.3:3715		Ly86-mRNA	-0.37	0.487	-1.32	0.584	0.774	0.4	1.5	0.49	lm.nb	Innate Immune System, TLR Signaling	NM_010745.2:725
Notch1-mRNA	-0.242	0.147	-0.531	0.0461	0.845	0.692	1.03	0.151	lm.nb	Host-pathogen Interaction, Th2 Differentiation	NM_008714.2:1425		Notch1-mRNA	-0.646	0.15	-0.94	-0.353	0.639	0.521	0.783	0.00501	lm.nb	Host-pathogen Interaction, Th2 Differentiation	NM_008714.2:1425		Ly96-mRNA	1.18	0.222	0.749	1.62	2.27	1.68	3.07	0.00598	lm.nb	Adaptive Immune System, Apoptosis, Host-pathogen Interaction, Innate Immune System, MHC Class I Antigen Presentation, NF-kB Signaling, TLR Signaling	NM_016923.1:368
Notch2-mRNA	0.386	0.197	-0.000767	0.773	1.31	0.999	1.71	0.0982	lm.nb	Host-pathogen Interaction, Lymphocyte Activation, Th2 Differentiation	NM_010928.1:5110		Notch2-mRNA	0.0191	0.201	-0.375	0.413	1.01	0.771	1.33	0.927	lm.nb	Host-pathogen Interaction, Lymphocyte Activation, Th2 Differentiation	NM_010928.1:5110		Maf-mRNA	0.962	0.268	0.438	1.49	1.95	1.35	2.8	0.0228	lm.nb	Th2 Differentiation, Transcriptional Regulation	NM_001025577.2:43
Nox1-mRNA	4	0.544	2.93	5.07	16	7.65	33.5	0.000322	lm.nb	Oxidative Stress	NM_172203.1:475		Nox1-mRNA	4.9	0.539	3.84	5.96	29.8	14.3	62.1	9.98e-05	lm.nb	Oxidative Stress	NM_172203.1:475		Map4k1-mRNA	-1.2	0.429	-2.04	-0.353	0.437	0.244	0.783	0.0497	loglinear	TNF Family Signaling	NM_008279.2:1758
Npc1-mRNA	0.0282	0.198	-0.36	0.417	1.02	0.779	1.33	0.891	lm.nb	Phagocytosis and Degradation	NM_008720.2:2645		Npc1-mRNA	0.919	0.196	0.535	1.3	1.89	1.45	2.47	0.00338	lm.nb	Phagocytosis and Degradation	NM_008720.2:2645		Map4k2-mRNA	-1.04	0.125	-1.29	-0.798	0.486	0.41	0.575	0.00112	loglinear	TNF Family Signaling	NM_009006.2:666
Nt5e-mRNA	0.605	0.234	0.146	1.06	1.52	1.11	2.09	0.0416	lm.nb	Immunometabolism	NM_011851.3:1600		Nt5e-mRNA	1.8	0.229	1.35	2.25	3.49	2.55	4.76	0.000224	lm.nb	Immunometabolism	NM_011851.3:1600		Map4k4-mRNA	-0.0618	0.163	-0.38	0.257	0.958	0.768	1.19	0.723	lm.nb	TNF Family Signaling	NM_008696.2:3425
Pdcd1lg2-mRNA	1.26	0.332	0.607	1.91	2.39	1.52	3.76	0.0091	lm.nb	Adaptive Immune System, Cell Adhesion, Lymphocyte Activation	NM_021396.2:1870		Pdcd1lg2-mRNA	-0.126	0.357	-0.824	0.573	0.917	0.565	1.49	0.737	lm.nb	Adaptive Immune System, Cell Adhesion, Lymphocyte Activation	NM_021396.2:1870		Mapk1-mRNA	0.321	0.186	-0.0426	0.685	1.25	0.971	1.61	0.159	lm.nb	Apoptosis, Autophagy, B cell Receptor Signaling, Chemokine Signaling, Cytokine Signaling, Hemostasis, Host-pathogen Interaction, Innate Immune System, Lymphocyte Activation, NLR signaling, T Cell Receptor Signaling, TGF-b Signaling, TLR Signaling, TNF Family Signaling	NM_011949.3:1210
Pdcd2-mRNA	-0.156	0.216	-0.579	0.268	0.898	0.669	1.2	0.498	lm.nb	Apoptosis	NM_008799.2:837		Pdcd2-mRNA	0.00866	0.215	-0.413	0.43	1.01	0.751	1.35	0.969	lm.nb	Apoptosis	NM_008799.2:837		Mapk14-mRNA	0.0879	0.124	-0.155	0.33	1.06	0.898	1.26	0.517	loglinear	Cytokine Signaling, Hemostasis, Host-pathogen Interaction, Innate Immune System, Lymphocyte Trafficking, NLR signaling, T Cell Receptor Signaling, TLR Signaling, TNF Family Signaling, Th17 Differentiation	NM_011951.2:1420
Pdgfb-mRNA	0.181	0.242	-0.294	0.656	1.13	0.815	1.58	0.484	lm.nb	Cytokine Signaling, Hemostasis, Host-pathogen Interaction	NM_011057.3:2325		Pdgfb-mRNA	-0.274	0.247	-0.757	0.21	0.827	0.592	1.16	0.31	lm.nb	Cytokine Signaling, Hemostasis, Host-pathogen Interaction	NM_011057.3:2325		Mapkapk2-mRNA	-0.105	0.159	-0.417	0.207	0.93	0.749	1.15	0.546	loglinear	Cytokine Signaling, Immunometabolism, Innate Immune System, TLR Signaling	NM_008551.1:1991
Pdgfrb-mRNA	-0.169	0.14	-0.444	0.106	0.889	0.735	1.08	0.273	loglinear	Cytokine Signaling, Host-pathogen Interaction, Oxidative Stress	NM_008809.1:1185		Pdgfrb-mRNA	-0.947	0.14	-1.22	-0.672	0.519	0.429	0.628	0.000517	loglinear	Cytokine Signaling, Host-pathogen Interaction, Oxidative Stress	NM_008809.1:1185		Mbp-mRNA	0.216	0.252	-0.279	0.711	1.16	0.824	1.64	0.441	lm.nb	Lymphocyte Trafficking	NM_010777.3:761
Pecam1-mRNA	0.543	0.277	-0.000253	1.09	1.46	1	2.12	0.0978	lm.nb	Cell Adhesion, Hemostasis, Host-pathogen Interaction, Innate Immune System, Lymphocyte Trafficking	NM_008816.2:1100		Pecam1-mRNA	0.183	0.279	-0.364	0.73	1.14	0.777	1.66	0.537	lm.nb	Cell Adhesion, Hemostasis, Host-pathogen Interaction, Innate Immune System, Lymphocyte Trafficking	NM_008816.2:1100		Mif-mRNA	-0.596	0.175	-0.94	-0.253	0.661	0.521	0.839	0.0272	lm.nb	Cytokine Signaling, Hemostasis, Innate Immune System, Lymphocyte Activation	NM_010798.2:373
Phlpp1-mRNA	0.168	0.141	-0.109	0.446	1.12	0.927	1.36	0.279	loglinear	Treg Differentiation	NM_133821.3:3246		Phlpp1-mRNA	-1.1	0.141	-1.37	-0.818	0.468	0.386	0.567	0.000244	loglinear	Treg Differentiation	NM_133821.3:3246		Mme-mRNA	-1.52	0.631	-2.76	-0.284	0.349	0.148	0.822	0.0736	lm.nb	Innate Immune System	NM_008604.3:285
Phlpp2-mRNA	0.422	0.298	-0.162	1.01	1.34	0.894	2.01	0.207	lm.nb	Treg Differentiation	NM_001122594.2:7105		Phlpp2-mRNA	1.21	0.297	0.624	1.79	2.31	1.54	3.46	0.00667	lm.nb	Treg Differentiation	NM_001122594.2:7105		Mr1-mRNA	-0.0829	0.319	-0.707	0.542	0.944	0.612	1.46	0.807	lm.nb	MHC Class I Antigen Presentation	NM_008209.4:1360
Pigr-mRNA	0.729	0.148	0.438	1.02	1.66	1.36	2.03	0.00267	lm.nb	Innate Immune System	NM_011082.3:585		Pigr-mRNA	0.27	0.148	-0.0203	0.561	1.21	0.986	1.48	0.118	lm.nb	Innate Immune System	NM_011082.3:585		Ms4a1-mRNA	-0.22	0.403	-1.01	0.569	0.858	0.497	1.48	0.613	loglinear	Lymphocyte Activation	NM_007641.5:166
Pla2g2a-mRNA	1.27	0.507	0.279	2.27	2.42	1.21	4.82	0.0459	lm.nb	Immunometabolism, Innate Immune System	NM_001082531.1:220		Pla2g2a-mRNA	0.392	0.508	-0.604	1.39	1.31	0.658	2.62	0.47	lm.nb	Immunometabolism, Innate Immune System	NM_001082531.1:220		Msr1-mRNA	-0.966	0.626	-2.19	0.26	0.512	0.219	1.2	0.197	lm.nb	Phagocytosis and Degradation	NM_001113326.1:555
Plau-mRNA	0.159	0.266	-0.363	0.681	1.12	0.777	1.6	0.572	lm.nb	Complement System, Hemostasis, Innate Immune System, NF-kB Signaling	NM_008873.2:1950		Plau-mRNA	0.0619	0.267	-0.461	0.585	1.04	0.727	1.5	0.824	lm.nb	Complement System, Hemostasis, Innate Immune System, NF-kB Signaling	NM_008873.2:1950		Muc1-mRNA	-1.32	0.582	-2.46	-0.182	0.4	0.181	0.882	0.0855	lm.nb	Cytokine Signaling, Innate Immune System	NM_013605.1:1445
Plaur-mRNA	0.75	0.246	0.268	1.23	1.68	1.2	2.35	0.0225	lm.nb	Complement System, Hemostasis, Innate Immune System	NM_011113.3:1085		Plaur-mRNA	1.01	0.244	0.537	1.49	2.02	1.45	2.81	0.00592	lm.nb	Complement System, Hemostasis, Innate Immune System	NM_011113.3:1085		Mx1-mRNA	-0.141	0.295	-0.72	0.438	0.907	0.607	1.35	0.658	lm.nb	Cytokine Signaling, Host-pathogen Interaction, Type I Interferon Signaling	NM_010846.1:2485
Pml-mRNA	1.07	0.173	0.731	1.41	2.1	1.66	2.65	0.000811	lm.nb	Cytokine Signaling, Host-pathogen Interaction, Oxidative Stress, Type II Interferon Signaling	NM_008884.2:2765		Pml-mRNA	1.82	0.169	1.49	2.15	3.52	2.8	4.43	3.84e-05	lm.nb	Cytokine Signaling, Host-pathogen Interaction, Oxidative Stress, Type II Interferon Signaling	NM_008884.2:2765		Myd88-mRNA	0.343	0.337	-0.316	1	1.27	0.803	2	0.365	lm.nb	Adaptive Immune System, Cytokine Signaling, Host-pathogen Interaction, Innate Immune System, Lymphocyte Activation, MHC Class I Antigen Presentation, NF-kB Signaling, NLR signaling, TLR Signaling	NM_010851.2:1595
Pou2f2-mRNA	0.311	0.207	-0.0948	0.717	1.24	0.936	1.64	0.184	loglinear	Lymphocyte Activation, Transcriptional Regulation	NM_001163554.1:2422		Pou2f2-mRNA	0.315	0.207	-0.0908	0.721	1.24	0.939	1.65	0.179	loglinear	Lymphocyte Activation, Transcriptional Regulation	NM_001163554.1:2422		Ncam1-mRNA	-0.79	0.161	-1.11	-0.474	0.578	0.465	0.72	0.00801	lm.nb	Cell Adhesion, Cytokine Signaling, Type II Interferon Signaling	NM_001113204.1:740
Pparg-mRNA	0.151	0.33	-0.495	0.797	1.11	0.71	1.74	0.663	lm.nb	Immunometabolism, Transcriptional Regulation	NM_011146.1:1060		Pparg-mRNA	0.0656	0.33	-0.581	0.712	1.05	0.668	1.64	0.849	lm.nb	Immunometabolism, Transcriptional Regulation	NM_011146.1:1060		Ncf4-mRNA	-1.09	0.311	-1.7	-0.483	0.469	0.307	0.715	0.0246	lm.nb	Adaptive Immune System, Host-pathogen Interaction, Innate Immune System, Lymphocyte Trafficking, MHC Class I Antigen Presentation, Phagocytosis and Degradation	NM_008677.2:741
Prdm1-mRNA	0.916	0.306	0.316	1.52	1.89	1.24	2.86	0.0243	lm.nb	Lymphocyte Activation	NM_007548.3:1440		Prdm1-mRNA	1.76	0.297	1.18	2.34	3.39	2.26	5.07	0.00103	lm.nb	Lymphocyte Activation	NM_007548.3:1440		Nfatc1-mRNA	-0.695	0.194	-1.08	-0.314	0.618	0.475	0.804	0.0232	loglinear	Adaptive Immune System, B cell Receptor Signaling, Host-pathogen Interaction, Innate Immune System, Lymphocyte Activation, T Cell Receptor Signaling, Transcriptional Regulation	NM_016791.4:1570
Prim1-mRNA	0.326	0.257	-0.178	0.83	1.25	0.884	1.78	0.251	lm.nb	Immunometabolism	NM_008921.2:1166		Prim1-mRNA	-0.713	0.261	-1.22	-0.202	0.61	0.428	0.87	0.034	lm.nb	Immunometabolism	NM_008921.2:1166		Nfatc2-mRNA	-1.15	0.135	-1.41	-0.881	0.452	0.376	0.543	0.00106	loglinear	Adaptive Immune System, B cell Receptor Signaling, Host-pathogen Interaction, Innate Immune System, Lymphocyte Activation, T Cell Receptor Signaling, Transcriptional Regulation	NM_001037177.1:1559
Prkcd-mRNA	0.149	0.188	-0.221	0.518	1.11	0.858	1.43	0.46	lm.nb	Apoptosis, Autophagy, Chemokine Signaling, Cytokine Signaling, Hemostasis, Innate Immune System, Lymphocyte Activation, NLR signaling, Oxidative Stress, Type II Interferon Signaling	NM_011103.2:1265		Prkcd-mRNA	1.13	0.188	0.765	1.5	2.19	1.7	2.83	0.000936	lm.nb	Apoptosis, Autophagy, Chemokine Signaling, Cytokine Signaling, Hemostasis, Innate Immune System, Lymphocyte Activation, NLR signaling, Oxidative Stress, Type II Interferon Signaling	NM_011103.2:1265		Nfatc3-mRNA	0.359	0.257	-0.144	0.862	1.28	0.905	1.82	0.234	lm.nb	Adaptive Immune System, B cell Receptor Signaling, Host-pathogen Interaction, Innate Immune System, T Cell Receptor Signaling, Transcriptional Regulation	NM_010901.2:2260
Psmb10-mRNA	-0.404	0.118	-0.636	-0.172	0.756	0.643	0.888	0.0143	loglinear	Adaptive Immune System, Apoptosis, B cell Receptor Signaling, Cytokine Signaling, Immunometabolism, Innate Immune System, Lymphocyte Activation, MHC Class I Antigen Presentation, NF-kB Signaling, T Cell Receptor Signaling	NM_013640.3:401		Psmb10-mRNA	-0.506	0.118	-0.739	-0.274	0.704	0.599	0.827	0.00524	loglinear	Adaptive Immune System, Apoptosis, B cell Receptor Signaling, Cytokine Signaling, Immunometabolism, Innate Immune System, Lymphocyte Activation, MHC Class I Antigen Presentation, NF-kB Signaling, T Cell Receptor Signaling	NM_013640.3:401		Nfil3-mRNA	0.209	0.336	-0.449	0.867	1.16	0.732	1.82	0.567	lm.nb	Transcriptional Regulation	NM_017373.3:1299
Psmb5-mRNA	0.181	0.153	-0.119	0.48	1.13	0.921	1.4	0.281	lm.nb	Adaptive Immune System, Apoptosis, B cell Receptor Signaling, Cytokine Signaling, Immunometabolism, Innate Immune System, MHC Class I Antigen Presentation, NF-kB Signaling, Oxidative Stress, T Cell Receptor Signaling	NM_011186.1:334		Psmb5-mRNA	0.058	0.153	-0.242	0.358	1.04	0.846	1.28	0.718	lm.nb	Adaptive Immune System, Apoptosis, B cell Receptor Signaling, Cytokine Signaling, Immunometabolism, Innate Immune System, MHC Class I Antigen Presentation, NF-kB Signaling, Oxidative Stress, T Cell Receptor Signaling	NM_011186.1:334		Nfkb1-mRNA	0.335	0.12	0.0986	0.571	1.26	1.07	1.49	0.0499	loglinear	Adaptive Immune System, Apoptosis, B cell Receptor Signaling, Chemokine Signaling, Cytokine Signaling, Host-pathogen Interaction, Inflammasomes, Innate Immune System, NF-kB Signaling, NLR signaling, Oxidative Stress, T Cell Receptor Signaling, TLR Signaling, TNF Family Signaling, Th1 Differentiation, Transcriptional Regulation	NM_008689.2:2125
Psmb7-mRNA	0.686	0.164	0.364	1.01	1.61	1.29	2.01	0.0058	lm.nb	Adaptive Immune System, Apoptosis, B cell Receptor Signaling, Cytokine Signaling, Immunometabolism, Innate Immune System, MHC Class I Antigen Presentation, NF-kB Signaling, T Cell Receptor Signaling	NM_011187.1:184		Psmb7-mRNA	0.829	0.164	0.508	1.15	1.78	1.42	2.22	0.00231	lm.nb	Adaptive Immune System, Apoptosis, B cell Receptor Signaling, Cytokine Signaling, Immunometabolism, Innate Immune System, MHC Class I Antigen Presentation, NF-kB Signaling, T Cell Receptor Signaling	NM_011187.1:184		Nfkb2-mRNA	0.883	0.177	0.537	1.23	1.84	1.45	2.34	0.00749	lm.nb	Cytokine Signaling, Host-pathogen Interaction, Inflammasomes, Innate Immune System, NF-kB Signaling, NLR signaling, TLR Signaling, Transcriptional Regulation	NM_019408.2:1150
Psmb9-mRNA	-0.182	0.197	-0.569	0.205	0.881	0.674	1.15	0.391	lm.nb	Adaptive Immune System, Apoptosis, B cell Receptor Signaling, Cytokine Signaling, Immunometabolism, Innate Immune System, MHC Class I Antigen Presentation, NF-kB Signaling, T Cell Receptor Signaling	NM_013585.2:540		Psmb9-mRNA	-1.26	0.199	-1.65	-0.865	0.419	0.319	0.549	0.000744	lm.nb	Adaptive Immune System, Apoptosis, B cell Receptor Signaling, Cytokine Signaling, Immunometabolism, Innate Immune System, MHC Class I Antigen Presentation, NF-kB Signaling, T Cell Receptor Signaling	NM_013585.2:540		Nfkbia-mRNA	0.192	0.147	-0.0955	0.479	1.14	0.936	1.39	0.261	lm.nb	Adaptive Immune System, Apoptosis, B cell Receptor Signaling, Chemokine Signaling, Cytokine Signaling, Host-pathogen Interaction, Innate Immune System, NF-kB Signaling, NLR signaling, T Cell Receptor Signaling, TLR Signaling, TNF Family Signaling, Transcriptional Regulation	NM_010907.2:646
Psmc2-mRNA	0.0713	0.162	-0.247	0.39	1.05	0.843	1.31	0.676	lm.nb	Adaptive Immune System, Apoptosis, B cell Receptor Signaling, Cytokine Signaling, Host-pathogen Interaction, Immunometabolism, Innate Immune System, MHC Class I Antigen Presentation, NF-kB Signaling, T Cell Receptor Signaling	NM_011188.3:654		Psmc2-mRNA	0.377	0.162	0.0596	0.695	1.3	1.04	1.62	0.0589	lm.nb	Adaptive Immune System, Apoptosis, B cell Receptor Signaling, Cytokine Signaling, Host-pathogen Interaction, Immunometabolism, Innate Immune System, MHC Class I Antigen Presentation, NF-kB Signaling, T Cell Receptor Signaling	NM_011188.3:654		Nfkbiz-mRNA	-0.667	0.267	-1.19	-0.144	0.63	0.438	0.905	0.0668	lm.nb	Transcriptional Regulation	NM_030612.1:1305
Psmd7-mRNA	0.0304	0.145	-0.253	0.314	1.02	0.839	1.24	0.84	loglinear	Adaptive Immune System, Apoptosis, B cell Receptor Signaling, Cytokine Signaling, Host-pathogen Interaction, Immunometabolism, Innate Immune System, MHC Class I Antigen Presentation, NF-kB Signaling, T Cell Receptor Signaling	NM_010817.2:1424		Psmd7-mRNA	-0.285	0.145	-0.568	-0.00124	0.821	0.674	0.999	0.0965	loglinear	Adaptive Immune System, Apoptosis, B cell Receptor Signaling, Cytokine Signaling, Host-pathogen Interaction, Immunometabolism, Innate Immune System, MHC Class I Antigen Presentation, NF-kB Signaling, T Cell Receptor Signaling	NM_010817.2:1424		Nod2-mRNA	-2.01	0.296	-2.59	-1.43	0.249	0.167	0.372	0.00247	loglinear	Cytokine Signaling, Host-pathogen Interaction, Innate Immune System, Lymphocyte Activation, NLR signaling, TLR Signaling, TNF Family Signaling	NM_145857.2:2890
Ptafr-mRNA	0.465	0.383	-0.286	1.22	1.38	0.82	2.32	0.271	lm.nb	Cytokine Signaling, Host-pathogen Interaction, Innate Immune System, Type II Interferon Signaling	NM_001081211.1:1685		Ptafr-mRNA	-0.565	0.388	-1.33	0.196	0.676	0.399	1.15	0.196	lm.nb	Cytokine Signaling, Host-pathogen Interaction, Innate Immune System, Type II Interferon Signaling	NM_001081211.1:1685		Nos2-mRNA	2.11	0.511	1.11	3.11	4.32	2.16	8.66	0.0145	lm.nb	Cytokine Signaling, Hemostasis, Host-pathogen Interaction, Innate Immune System	NM_010927.3:3715
Ptger4-mRNA	0.0795	0.182	-0.277	0.436	1.06	0.826	1.35	0.677	loglinear	Host-pathogen Interaction, Lymphocyte Activation	NM_008965.1:315		Ptger4-mRNA	1.14	0.182	0.788	1.5	2.21	1.73	2.83	0.000746	loglinear	Host-pathogen Interaction, Lymphocyte Activation	NM_008965.1:315		Notch1-mRNA	-0.45	0.0859	-0.618	-0.281	0.732	0.651	0.823	0.00636	loglinear	Host-pathogen Interaction, Th2 Differentiation	NM_008714.2:1425
Ptgs2-mRNA	-0.555	0.238	-1.02	-0.0878	0.681	0.492	0.941	0.0588	lm.nb	Cytokine Signaling, Host-pathogen Interaction, Immunometabolism, NF-kB Signaling, Oxidative Stress, TNF Family Signaling	NM_011198.3:675		Ptgs2-mRNA	-0.135	0.234	-0.594	0.325	0.911	0.662	1.25	0.586	lm.nb	Cytokine Signaling, Host-pathogen Interaction, Immunometabolism, NF-kB Signaling, Oxidative Stress, TNF Family Signaling	NM_011198.3:675		Notch2-mRNA	-0.402	0.167	-0.73	-0.074	0.757	0.603	0.95	0.0742	lm.nb	Host-pathogen Interaction, Lymphocyte Activation, Th2 Differentiation	NM_010928.1:5110
Ptk2-mRNA	-0.223	0.165	-0.547	0.102	0.857	0.685	1.07	0.227	lm.nb	Apoptosis, Chemokine Signaling, Hemostasis, Host-pathogen Interaction, Innate Immune System, Lymphocyte Trafficking	NM_007982.2:1060		Ptk2-mRNA	0.227	0.164	-0.0956	0.549	1.17	0.936	1.46	0.217	lm.nb	Apoptosis, Chemokine Signaling, Hemostasis, Host-pathogen Interaction, Innate Immune System, Lymphocyte Trafficking	NM_007982.2:1060		Nox1-mRNA	0.815	0.384	0.0614	1.57	1.76	1.04	2.97	0.101	lm.nb	Oxidative Stress	NM_172203.1:475
Ptpn2-mRNA	0.546	0.0731	0.402	0.689	1.46	1.32	1.61	0.000298	loglinear	Cytokine Signaling, Lymphocyte Activation	NM_001127177.1:160		Ptpn2-mRNA	0.545	0.0731	0.402	0.688	1.46	1.32	1.61	0.0003	loglinear	Cytokine Signaling, Lymphocyte Activation	NM_001127177.1:160		Npc1-mRNA	0.826	0.236	0.363	1.29	1.77	1.29	2.45	0.025	lm.nb	Phagocytosis and Degradation	NM_008720.2:2645
Ptpn22-mRNA	1.22	0.361	0.512	1.93	2.33	1.43	3.8	0.0149	lm.nb	Adaptive Immune System, Lymphocyte Activation, T Cell Receptor Signaling	NM_008979.1:1203		Ptpn22-mRNA	1.62	0.36	0.917	2.33	3.08	1.89	5.02	0.00407	lm.nb	Adaptive Immune System, Lymphocyte Activation, T Cell Receptor Signaling	NM_008979.1:1203		Nt5e-mRNA	1.14	0.267	0.614	1.66	2.2	1.53	3.16	0.013	lm.nb	Immunometabolism	NM_011851.3:1600
Ptpn6-mRNA	0.405	0.15	0.112	0.699	1.32	1.08	1.62	0.0352	lm.nb	Adaptive Immune System, B cell Receptor Signaling, Cytokine Signaling, Hemostasis, Host-pathogen Interaction, Innate Immune System, Lymphocyte Activation, T Cell Receptor Signaling, Type I Interferon Signaling, Type II Interferon Signaling	NM_013545.2:1691		Ptpn6-mRNA	0.192	0.151	-0.103	0.487	1.14	0.931	1.4	0.25	lm.nb	Adaptive Immune System, B cell Receptor Signaling, Cytokine Signaling, Hemostasis, Host-pathogen Interaction, Innate Immune System, Lymphocyte Activation, T Cell Receptor Signaling, Type I Interferon Signaling, Type II Interferon Signaling	NM_013545.2:1691		Pdcd1-mRNA	-0.881	0.63	-2.12	0.353	0.543	0.231	1.28	0.234	lm.nb	Adaptive Immune System, Cell Adhesion, Lymphocyte Activation, T Cell Receptor Signaling	NM_008798.1:1134
Ptprc-mRNA	0.402	0.255	-0.0977	0.902	1.32	0.935	1.87	0.166	lm.nb	Adaptive Immune System, Cell Adhesion, Innate Immune System, Lymphocyte Activation, T Cell Receptor Signaling	NM_011210.3:2320		Ptprc-mRNA	-0.913	0.257	-1.42	-0.409	0.531	0.374	0.753	0.0121	lm.nb	Adaptive Immune System, Cell Adhesion, Innate Immune System, Lymphocyte Activation, T Cell Receptor Signaling	NM_011210.3:2320		Pdcd1lg2-mRNA	-1.44	0.397	-2.22	-0.663	0.368	0.215	0.631	0.0221	lm.nb	Adaptive Immune System, Cell Adhesion, Lymphocyte Activation	NM_021396.2:1870
Rae1-mRNA	0.072	0.189	-0.298	0.442	1.05	0.813	1.36	0.716	lm.nb	Cytokine Signaling, Host-pathogen Interaction, Immunometabolism	NM_175112.5:1485		Rae1-mRNA	-0.199	0.189	-0.571	0.172	0.871	0.673	1.13	0.333	lm.nb	Cytokine Signaling, Host-pathogen Interaction, Immunometabolism	NM_175112.5:1485		Pdcd2-mRNA	0.112	0.223	-0.325	0.548	1.08	0.798	1.46	0.643	lm.nb	Apoptosis	NM_008799.2:837
Rela-mRNA	-0.257	0.154	-0.558	0.0447	0.837	0.679	1.03	0.146	loglinear	Adaptive Immune System, Apoptosis, B cell Receptor Signaling, Chemokine Signaling, Cytokine Signaling, Host-pathogen Interaction, Inflammasomes, Innate Immune System, NF-kB Signaling, NLR signaling, Oxidative Stress, T Cell Receptor Signaling, TLR Signaling, TNF Family Signaling, Th1 Differentiation, Transcriptional Regulation	NM_009045.4:645		Rela-mRNA	0.0507	0.154	-0.251	0.352	1.04	0.84	1.28	0.753	loglinear	Adaptive Immune System, Apoptosis, B cell Receptor Signaling, Chemokine Signaling, Cytokine Signaling, Host-pathogen Interaction, Inflammasomes, Innate Immune System, NF-kB Signaling, NLR signaling, Oxidative Stress, T Cell Receptor Signaling, TLR Signaling, TNF Family Signaling, Th1 Differentiation, Transcriptional Regulation	NM_009045.4:645		Pdgfb-mRNA	-0.517	0.298	-1.1	0.067	0.699	0.466	1.05	0.158	lm.nb	Cytokine Signaling, Hemostasis, Host-pathogen Interaction	NM_011057.3:2325
Relb-mRNA	-0.081	0.208	-0.489	0.327	0.945	0.713	1.25	0.711	lm.nb	Cytokine Signaling, Host-pathogen Interaction, Innate Immune System, Lymphocyte Activation, NF-kB Signaling, Transcriptional Regulation	NM_009046.2:2013		Relb-mRNA	1.47	0.207	1.07	1.88	2.77	2.09	3.67	0.000387	lm.nb	Cytokine Signaling, Host-pathogen Interaction, Innate Immune System, Lymphocyte Activation, NF-kB Signaling, Transcriptional Regulation	NM_009046.2:2013		Pdgfrb-mRNA	-0.826	0.168	-1.16	-0.497	0.564	0.449	0.708	0.0079	loglinear	Cytokine Signaling, Host-pathogen Interaction, Oxidative Stress	NM_008809.1:1185
Rorc-mRNA	0.675	0.253	0.178	1.17	1.6	1.13	2.25	0.0373	lm.nb	Cytokine Signaling, Lymphocyte Activation, Th17 Differentiation, Transcriptional Regulation	NM_011281.2:1687		Rorc-mRNA	2.05	0.252	1.56	2.55	4.15	2.95	5.84	0.000182	lm.nb	Cytokine Signaling, Lymphocyte Activation, Th17 Differentiation, Transcriptional Regulation	NM_011281.2:1687		Pecam1-mRNA	-0.41	0.328	-1.05	0.232	0.752	0.482	1.17	0.279	lm.nb	Cell Adhesion, Hemostasis, Host-pathogen Interaction, Innate Immune System, Lymphocyte Trafficking	NM_008816.2:1100
Runx1-mRNA	0.887	0.302	0.295	1.48	1.85	1.23	2.79	0.026	lm.nb	Transcriptional Regulation	NM_001111021.1:3055		Runx1-mRNA	0.461	0.303	-0.134	1.06	1.38	0.911	2.08	0.18	lm.nb	Transcriptional Regulation	NM_001111021.1:3055		Phlpp1-mRNA	-1.31	0.143	-1.59	-1.03	0.403	0.331	0.489	0.000792	loglinear	Treg Differentiation	NM_133821.3:3246
Runx3-mRNA	1.22	0.392	0.454	1.99	2.33	1.37	3.97	0.0206	lm.nb	Transcriptional Regulation	NM_019732.2:100		Runx3-mRNA	-0.249	0.423	-1.08	0.58	0.841	0.474	1.49	0.577	lm.nb	Transcriptional Regulation	NM_019732.2:100		Phlpp2-mRNA	0.72	0.385	-0.0346	1.47	1.65	0.976	2.78	0.135	lm.nb	Treg Differentiation	NM_001122594.2:7105
S100a8-mRNA	1.2	0.512	0.201	2.21	2.31	1.15	4.62	0.0568	lm.nb	Innate Immune System, TLR Signaling	NM_013650.2:227		S100a8-mRNA	1.98	0.506	0.99	2.97	3.95	1.99	7.85	0.00782	lm.nb	Innate Immune System, TLR Signaling	NM_013650.2:227		Pigr-mRNA	-0.506	0.127	-0.754	-0.258	0.704	0.593	0.836	0.0161	loglinear	Innate Immune System	NM_011082.3:585
S100a9-mRNA	0.856	0.789	-0.691	2.4	1.81	0.62	5.29	0.32	lm.nb	Innate Immune System, TLR Signaling	NM_009114.2:112		S100a9-mRNA	1.91	0.771	0.401	3.42	3.76	1.32	10.7	0.0478	lm.nb	Innate Immune System, TLR Signaling	NM_009114.2:112		Pla2g2a-mRNA	-0.911	0.567	-2.02	0.2	0.532	0.246	1.15	0.183	lm.nb	Immunometabolism, Innate Immune System	NM_001082531.1:220
Sell-mRNA	1	0.268	0.475	1.52	2	1.39	2.88	0.00971	loglinear	Adaptive Immune System, Cell Adhesion, Hemostasis, Innate Immune System	NM_001164059.1:664		Sell-mRNA	0.165	0.268	-0.36	0.69	1.12	0.779	1.61	0.561	loglinear	Adaptive Immune System, Cell Adhesion, Hemostasis, Innate Immune System	NM_001164059.1:664		Plau-mRNA	-0.157	0.325	-0.794	0.48	0.897	0.577	1.39	0.654	lm.nb	Complement System, Hemostasis, Innate Immune System, NF-kB Signaling	NM_008873.2:1950
Serping1-mRNA	-0.0794	0.255	-0.579	0.42	0.946	0.669	1.34	0.766	lm.nb	Complement System, Hemostasis, Host-pathogen Interaction, Innate Immune System	NM_009776.3:1480		Serping1-mRNA	-0.352	0.255	-0.852	0.148	0.783	0.554	1.11	0.217	lm.nb	Complement System, Hemostasis, Host-pathogen Interaction, Innate Immune System	NM_009776.3:1480		Plaur-mRNA	0.205	0.277	-0.337	0.748	1.15	0.792	1.68	0.499	lm.nb	Complement System, Hemostasis, Innate Immune System	NM_011113.3:1085
Sigirr-mRNA	0.0437	0.138	-0.226	0.314	1.03	0.855	1.24	0.762	loglinear	Cytokine Signaling, Innate Immune System, TLR Signaling	NM_023059.3:800		Sigirr-mRNA	0.583	0.138	0.313	0.852	1.5	1.24	1.81	0.0055	loglinear	Cytokine Signaling, Innate Immune System, TLR Signaling	NM_023059.3:800		Pml-mRNA	0.709	0.153	0.408	1.01	1.63	1.33	2.01	0.00988	lm.nb	Cytokine Signaling, Host-pathogen Interaction, Oxidative Stress, Type II Interferon Signaling	NM_008884.2:2765
Ski-mRNA	0.0237	0.162	-0.293	0.34	1.02	0.816	1.27	0.888	loglinear	TGF-b Signaling	NM_011385.2:1210		Ski-mRNA	0.194	0.162	-0.123	0.51	1.14	0.918	1.42	0.275	loglinear	TGF-b Signaling	NM_011385.2:1210		Pou2f2-mRNA	-0.0828	0.203	-0.48	0.314	0.944	0.717	1.24	0.704	lm.nb	Lymphocyte Activation, Transcriptional Regulation	NM_001163554.1:2422
Slamf7-mRNA	0.684	0.368	-0.0367	1.41	1.61	0.975	2.65	0.112	lm.nb	Adaptive Immune System, Lymphocyte Activation	NM_144539.5:750		Slamf7-mRNA	0.0949	0.372	-0.634	0.824	1.07	0.644	1.77	0.807	lm.nb	Adaptive Immune System, Lymphocyte Activation	NM_144539.5:750		Pparg-mRNA	-0.156	0.403	-0.947	0.634	0.897	0.519	1.55	0.719	lm.nb	Immunometabolism, Transcriptional Regulation	NM_011146.1:1060
Smad3-mRNA	-0.334	0.183	-0.693	0.0246	0.793	0.618	1.02	0.118	lm.nb	Cytokine Signaling, Host-pathogen Interaction, Lymphocyte Activation, TGF-b Signaling, Th17 Differentiation, Treg Differentiation	NM_016769.3:1845		Smad3-mRNA	0.0969	0.182	-0.26	0.454	1.07	0.835	1.37	0.614	lm.nb	Cytokine Signaling, Host-pathogen Interaction, Lymphocyte Activation, TGF-b Signaling, Th17 Differentiation, Treg Differentiation	NM_016769.3:1845		Prdm1-mRNA	0.795	0.316	0.177	1.41	1.74	1.13	2.66	0.0653	lm.nb	Lymphocyte Activation	NM_007548.3:1440
Smad5-mRNA	-0.0496	0.192	-0.427	0.327	0.966	0.744	1.25	0.805	lm.nb	TGF-b Signaling	NM_008541.2:2630		Smad5-mRNA	0.432	0.192	0.0561	0.808	1.35	1.04	1.75	0.0652	lm.nb	TGF-b Signaling	NM_008541.2:2630		Prf1-mRNA	-2.88	0.665	-4.19	-1.58	0.136	0.055	0.334	0.0123	lm.nb	Apoptosis, Lymphocyte Activation	NM_011073.2:1350
Socs1-mRNA	0.748	0.498	-0.228	1.73	1.68	0.854	3.31	0.184	lm.nb	Adaptive Immune System, Cytokine Signaling, Host-pathogen Interaction, Innate Immune System, MHC Class I Antigen Presentation, TLR Signaling, Type I Interferon Signaling, Type II Interferon Signaling	NM_009896.2:1020		Socs1-mRNA	2.25	0.465	1.34	3.16	4.76	2.53	8.95	0.00288	lm.nb	Adaptive Immune System, Cytokine Signaling, Host-pathogen Interaction, Innate Immune System, MHC Class I Antigen Presentation, TLR Signaling, Type I Interferon Signaling, Type II Interferon Signaling	NM_009896.2:1020		Prim1-mRNA	-1.09	0.237	-1.56	-0.627	0.469	0.34	0.648	0.01	lm.nb	Immunometabolism	NM_008921.2:1166
Socs3-mRNA	-0.16	0.106	-0.369	0.0485	0.895	0.774	1.03	0.183	loglinear	Adaptive Immune System, Cytokine Signaling, Host-pathogen Interaction, MHC Class I Antigen Presentation, TNF Family Signaling, Type I Interferon Signaling, Type II Interferon Signaling	NM_007707.2:585		Socs3-mRNA	0.278	0.106	0.0698	0.487	1.21	1.05	1.4	0.0398	loglinear	Adaptive Immune System, Cytokine Signaling, Host-pathogen Interaction, MHC Class I Antigen Presentation, TNF Family Signaling, Type I Interferon Signaling, Type II Interferon Signaling	NM_007707.2:585		Prkcd-mRNA	0.92	0.26	0.411	1.43	1.89	1.33	2.69	0.024	lm.nb	Apoptosis, Autophagy, Chemokine Signaling, Cytokine Signaling, Hemostasis, Innate Immune System, Lymphocyte Activation, NLR signaling, Oxidative Stress, Type II Interferon Signaling	NM_011103.2:1265
Spn-mRNA	1.13	0.705	-0.249	2.51	2.19	0.842	5.71	0.159	lm.nb	Cell Adhesion, Hemostasis, Host-pathogen Interaction, Lymphocyte Activation	NM_001037810.1:726		Spn-mRNA	-0.115	0.722	-1.53	1.3	0.923	0.346	2.46	0.878	lm.nb	Cell Adhesion, Hemostasis, Host-pathogen Interaction, Lymphocyte Activation	NM_001037810.1:726		Psmb10-mRNA	-0.155	0.124	-0.398	0.0873	0.898	0.759	1.06	0.278	lm.nb	Adaptive Immune System, Apoptosis, B cell Receptor Signaling, Cytokine Signaling, Immunometabolism, Innate Immune System, Lymphocyte Activation, MHC Class I Antigen Presentation, NF-kB Signaling, T Cell Receptor Signaling	NM_013640.3:401
Src-mRNA	0.398	0.0749	0.251	0.544	1.32	1.19	1.46	0.00182	loglinear	Chemokine Signaling, Host-pathogen Interaction, Lymphocyte Activation, Oxidative Stress	NM_001025395.2:968		Src-mRNA	1.05	0.0749	0.901	1.19	2.07	1.87	2.29	8.36e-06	loglinear	Chemokine Signaling, Host-pathogen Interaction, Lymphocyte Activation, Oxidative Stress	NM_001025395.2:968		Psmb5-mRNA	-0.163	0.154	-0.466	0.139	0.893	0.724	1.1	0.349	lm.nb	Adaptive Immune System, Apoptosis, B cell Receptor Signaling, Cytokine Signaling, Immunometabolism, Innate Immune System, MHC Class I Antigen Presentation, NF-kB Signaling, Oxidative Stress, T Cell Receptor Signaling	NM_011186.1:334
Stat1-mRNA	0.409	0.145	0.125	0.693	1.33	1.09	1.62	0.0304	lm.nb	Chemokine Signaling, Cytokine Signaling, Host-pathogen Interaction, NLR signaling, TLR Signaling, Th1 Differentiation, Transcriptional Regulation, Type I Interferon Signaling, Type II Interferon Signaling	NM_009283.3:1590		Stat1-mRNA	0.595	0.144	0.312	0.878	1.51	1.24	1.84	0.00623	lm.nb	Chemokine Signaling, Cytokine Signaling, Host-pathogen Interaction, NLR signaling, TLR Signaling, Th1 Differentiation, Transcriptional Regulation, Type I Interferon Signaling, Type II Interferon Signaling	NM_009283.3:1590		Psmb7-mRNA	0.0998	0.153	-0.201	0.4	1.07	0.87	1.32	0.55	lm.nb	Adaptive Immune System, Apoptosis, B cell Receptor Signaling, Cytokine Signaling, Immunometabolism, Innate Immune System, MHC Class I Antigen Presentation, NF-kB Signaling, T Cell Receptor Signaling	NM_011187.1:184
Stat2-mRNA	0.965	0.331	0.317	1.61	1.95	1.25	3.06	0.0266	lm.nb	Chemokine Signaling, Cytokine Signaling, Host-pathogen Interaction, NLR signaling, Transcriptional Regulation, Type I Interferon Signaling	NM_019963.1:1955		Stat2-mRNA	0.74	0.332	0.0894	1.39	1.67	1.06	2.62	0.0673	lm.nb	Chemokine Signaling, Cytokine Signaling, Host-pathogen Interaction, NLR signaling, Transcriptional Regulation, Type I Interferon Signaling	NM_019963.1:1955		Psmb9-mRNA	-1.14	0.222	-1.57	-0.7	0.455	0.336	0.616	0.00695	lm.nb	Adaptive Immune System, Apoptosis, B cell Receptor Signaling, Cytokine Signaling, Immunometabolism, Innate Immune System, MHC Class I Antigen Presentation, NF-kB Signaling, T Cell Receptor Signaling	NM_013585.2:540
Stat3-mRNA	0.55	0.12	0.315	0.784	1.46	1.24	1.72	0.0037	loglinear	Chemokine Signaling, Cytokine Signaling, Host-pathogen Interaction, Th17 Differentiation, Transcriptional Regulation, Treg Differentiation	NM_213659.2:2130		Stat3-mRNA	1.31	0.12	1.08	1.55	2.48	2.11	2.92	3.4e-05	loglinear	Chemokine Signaling, Cytokine Signaling, Host-pathogen Interaction, Th17 Differentiation, Transcriptional Regulation, Treg Differentiation	NM_213659.2:2130		Psmc2-mRNA	0.25	0.212	-0.165	0.665	1.19	0.892	1.59	0.304	lm.nb	Adaptive Immune System, Apoptosis, B cell Receptor Signaling, Cytokine Signaling, Host-pathogen Interaction, Immunometabolism, Innate Immune System, MHC Class I Antigen Presentation, NF-kB Signaling, T Cell Receptor Signaling	NM_011188.3:654
Stat5a-mRNA	-0.215	0.211	-0.629	0.2	0.862	0.647	1.15	0.349	lm.nb	Cytokine Signaling, Host-pathogen Interaction, Th2 Differentiation, Transcriptional Regulation	NM_011488.2:1545		Stat5a-mRNA	-0.498	0.214	-0.916	-0.0792	0.708	0.53	0.947	0.0586	lm.nb	Cytokine Signaling, Host-pathogen Interaction, Th2 Differentiation, Transcriptional Regulation	NM_011488.2:1545		Psmd7-mRNA	-0.386	0.145	-0.671	-0.101	0.765	0.628	0.933	0.0569	lm.nb	Adaptive Immune System, Apoptosis, B cell Receptor Signaling, Cytokine Signaling, Host-pathogen Interaction, Immunometabolism, Innate Immune System, MHC Class I Antigen Presentation, NF-kB Signaling, T Cell Receptor Signaling	NM_010817.2:1424
Stat5b-mRNA	0.449	0.172	0.111	0.786	1.36	1.08	1.72	0.0405	loglinear	Chemokine Signaling, Cytokine Signaling, Host-pathogen Interaction, Lymphocyte Activation, Th2 Differentiation, Transcriptional Regulation	NM_011489.3:4855		Stat5b-mRNA	0.153	0.172	-0.185	0.491	1.11	0.88	1.41	0.409	loglinear	Chemokine Signaling, Cytokine Signaling, Host-pathogen Interaction, Lymphocyte Activation, Th2 Differentiation, Transcriptional Regulation	NM_011489.3:4855		Ptafr-mRNA	-1.1	0.471	-2.02	-0.172	0.468	0.247	0.888	0.0807	lm.nb	Cytokine Signaling, Host-pathogen Interaction, Innate Immune System, Type II Interferon Signaling	NM_001081211.1:1685
Stat6-mRNA	0.436	0.173	0.096	0.776	1.35	1.07	1.71	0.0457	lm.nb	Cytokine Signaling, Host-pathogen Interaction, Innate Immune System, Lymphocyte Activation, Oxidative Stress, Th2 Differentiation, Transcriptional Regulation	NM_009284.2:3465		Stat6-mRNA	0.607	0.173	0.267	0.946	1.52	1.2	1.93	0.0128	lm.nb	Cytokine Signaling, Host-pathogen Interaction, Innate Immune System, Lymphocyte Activation, Oxidative Stress, Th2 Differentiation, Transcriptional Regulation	NM_009284.2:3465		Ptger4-mRNA	0.992	0.189	0.623	1.36	1.99	1.54	2.57	0.00624	lm.nb	Host-pathogen Interaction, Lymphocyte Activation	NM_008965.1:315
Syk-mRNA	0.595	0.235	0.134	1.06	1.51	1.1	2.08	0.0448	lm.nb	Adaptive Immune System, B cell Receptor Signaling, Cytokine Signaling, Hemostasis, Host-pathogen Interaction, Innate Immune System, Lymphocyte Activation, NF-kB Signaling	NM_011518.2:3970		Syk-mRNA	1.28	0.234	0.824	1.74	2.43	1.77	3.34	0.00153	lm.nb	Adaptive Immune System, B cell Receptor Signaling, Cytokine Signaling, Hemostasis, Host-pathogen Interaction, Innate Immune System, Lymphocyte Activation, NF-kB Signaling	NM_011518.2:3970		Ptgs2-mRNA	0.365	0.2	-0.0267	0.757	1.29	0.982	1.69	0.142	lm.nb	Cytokine Signaling, Host-pathogen Interaction, Immunometabolism, NF-kB Signaling, Oxidative Stress, TNF Family Signaling	NM_011198.3:675
Tagap-mRNA	0.823	0.417	0.00439	1.64	1.77	1	3.12	0.0963	lm.nb	NF-kB Signaling	NM_145968.2:350		Tagap-mRNA	-0.124	0.428	-0.964	0.715	0.917	0.513	1.64	0.781	lm.nb	NF-kB Signaling	NM_145968.2:350		Ptk2-mRNA	0.389	0.193	0.0107	0.768	1.31	1.01	1.7	0.114	lm.nb	Apoptosis, Chemokine Signaling, Hemostasis, Host-pathogen Interaction, Innate Immune System, Lymphocyte Trafficking	NM_007982.2:1060
Tap1-mRNA	0.788	0.157	0.48	1.1	1.73	1.39	2.14	0.00241	lm.nb	Adaptive Immune System, Host-pathogen Interaction, MHC Class I Antigen Presentation, Phagocytosis and Degradation	NM_001161730.1:856		Tap1-mRNA	0.219	0.16	-0.0955	0.533	1.16	0.936	1.45	0.222	lm.nb	Adaptive Immune System, Host-pathogen Interaction, MHC Class I Antigen Presentation, Phagocytosis and Degradation	NM_001161730.1:856		Ptpn2-mRNA	-0.0492	0.0951	-0.236	0.137	0.966	0.849	1.1	0.632	loglinear	Cytokine Signaling, Lymphocyte Activation	NM_001127177.1:160
Tapbp-mRNA	0.465	0.137	0.196	0.735	1.38	1.15	1.66	0.0147	lm.nb	Adaptive Immune System, MHC Class I Antigen Presentation	NM_009318.2:2195		Tapbp-mRNA	0.649	0.137	0.381	0.918	1.57	1.3	1.89	0.0032	lm.nb	Adaptive Immune System, MHC Class I Antigen Presentation	NM_009318.2:2195		Ptpn22-mRNA	0.344	0.335	-0.314	1	1.27	0.805	2	0.363	lm.nb	Adaptive Immune System, Lymphocyte Activation, T Cell Receptor Signaling	NM_008979.1:1203
Tbk1-mRNA	0.241	0.124	-0.00172	0.483	1.18	0.999	1.4	0.0996	loglinear	Cytokine Signaling, Host-pathogen Interaction, Innate Immune System, Lymphocyte Activation, NLR signaling, TLR Signaling	NM_019786.4:440		Tbk1-mRNA	0.52	0.124	0.278	0.763	1.43	1.21	1.7	0.00562	loglinear	Cytokine Signaling, Host-pathogen Interaction, Innate Immune System, Lymphocyte Activation, NLR signaling, TLR Signaling	NM_019786.4:440		Ptpn6-mRNA	-0.269	0.181	-0.623	0.0856	0.83	0.649	1.06	0.211	lm.nb	Adaptive Immune System, B cell Receptor Signaling, Cytokine Signaling, Hemostasis, Host-pathogen Interaction, Innate Immune System, Lymphocyte Activation, T Cell Receptor Signaling, Type I Interferon Signaling, Type II Interferon Signaling	NM_013545.2:1691
Tcf4-mRNA	0.468	0.107	0.258	0.679	1.38	1.2	1.6	0.00473	loglinear	Transcriptional Regulation	NM_013685.1:3045		Tcf4-mRNA	0.489	0.107	0.279	0.699	1.4	1.21	1.62	0.00384	loglinear	Transcriptional Regulation	NM_013685.1:3045		Ptprc-mRNA	-1.38	0.274	-1.91	-0.839	0.385	0.265	0.559	0.00738	lm.nb	Adaptive Immune System, Cell Adhesion, Innate Immune System, Lymphocyte Activation, T Cell Receptor Signaling	NM_011210.3:2320
Tcf7-mRNA	1.25	0.274	0.712	1.78	2.37	1.64	3.44	0.00384	lm.nb	Host-pathogen Interaction, Lymphocyte Activation, Transcriptional Regulation	NM_009331.3:1810		Tcf7-mRNA	0.186	0.295	-0.391	0.763	1.14	0.762	1.7	0.551	lm.nb	Host-pathogen Interaction, Lymphocyte Activation, Transcriptional Regulation	NM_009331.3:1810		Rae1-mRNA	-0.308	0.208	-0.715	0.0985	0.808	0.609	1.07	0.212	lm.nb	Cytokine Signaling, Host-pathogen Interaction, Immunometabolism	NM_175112.5:1485
Tfrc-mRNA	0.379	0.293	-0.196	0.953	1.3	0.873	1.94	0.244	lm.nb	Phagocytosis and Degradation	NM_011638.3:1930		Tfrc-mRNA	0.825	0.293	0.25	1.4	1.77	1.19	2.64	0.0306	lm.nb	Phagocytosis and Degradation	NM_011638.3:1930		Rela-mRNA	0.247	0.134	-0.0153	0.508	1.19	0.989	1.42	0.139	lm.nb	Adaptive Immune System, Apoptosis, B cell Receptor Signaling, Chemokine Signaling, Cytokine Signaling, Host-pathogen Interaction, Inflammasomes, Innate Immune System, NF-kB Signaling, NLR signaling, Oxidative Stress, T Cell Receptor Signaling, TLR Signaling, TNF Family Signaling, Th1 Differentiation, Transcriptional Regulation	NM_009045.4:645
Tgfb1-mRNA	0.67	0.271	0.138	1.2	1.59	1.1	2.3	0.0487	lm.nb	Cytokine Signaling, Hemostasis, Host-pathogen Interaction, Lymphocyte Activation, TGF-b Signaling, Th17 Differentiation, Treg Differentiation	NM_011577.1:1470		Tgfb1-mRNA	-0.239	0.273	-0.774	0.297	0.848	0.585	1.23	0.416	lm.nb	Cytokine Signaling, Hemostasis, Host-pathogen Interaction, Lymphocyte Activation, TGF-b Signaling, Th17 Differentiation, Treg Differentiation	NM_011577.1:1470		Relb-mRNA	1.49	0.268	0.964	2.01	2.81	1.95	4.04	0.00512	lm.nb	Cytokine Signaling, Host-pathogen Interaction, Innate Immune System, Lymphocyte Activation, NF-kB Signaling, Transcriptional Regulation	NM_009046.2:2013
Tgfb2-mRNA	0.151	0.336	-0.508	0.809	1.11	0.703	1.75	0.67	loglinear	Cytokine Signaling, Hemostasis, Host-pathogen Interaction, TGF-b Signaling	NM_009367.1:1685		Tgfb2-mRNA	-0.9	0.336	-1.56	-0.241	0.536	0.339	0.846	0.0367	loglinear	Cytokine Signaling, Hemostasis, Host-pathogen Interaction, TGF-b Signaling	NM_009367.1:1685		Rorc-mRNA	1.33	0.286	0.768	1.89	2.51	1.7	3.7	0.00968	lm.nb	Cytokine Signaling, Lymphocyte Activation, Th17 Differentiation, Transcriptional Regulation	NM_011281.2:1687
Tgfb3-mRNA	0.00289	0.27	-0.527	0.533	1	0.694	1.45	0.992	lm.nb	Cytokine Signaling, Hemostasis, Host-pathogen Interaction, TGF-b Signaling	NM_009368.2:2410		Tgfb3-mRNA	0.0926	0.27	-0.437	0.622	1.07	0.739	1.54	0.743	lm.nb	Cytokine Signaling, Hemostasis, Host-pathogen Interaction, TGF-b Signaling	NM_009368.2:2410		Runx1-mRNA	-0.481	0.331	-1.13	0.168	0.717	0.457	1.12	0.22	lm.nb	Transcriptional Regulation	NM_001111021.1:3055
Tgfbi-mRNA	0.56	0.18	0.206	0.913	1.47	1.15	1.88	0.0211	lm.nb	Cell Adhesion	NM_009369.4:1295		Tgfbi-mRNA	2.15	0.179	1.8	2.5	4.43	3.47	5.65	2.06e-05	lm.nb	Cell Adhesion	NM_009369.4:1295		Runx3-mRNA	-1.53	0.138	-1.8	-1.26	0.347	0.287	0.418	0.000382	loglinear	Transcriptional Regulation	NM_019732.2:100
Tgfbr1-mRNA	0.441	0.159	0.129	0.752	1.36	1.09	1.68	0.0322	lm.nb	Cytokine Signaling, Host-pathogen Interaction, TGF-b Signaling, Th17 Differentiation, Treg Differentiation	NM_009370.2:4425		Tgfbr1-mRNA	0.455	0.159	0.144	0.766	1.37	1.1	1.7	0.0286	lm.nb	Cytokine Signaling, Host-pathogen Interaction, TGF-b Signaling, Th17 Differentiation, Treg Differentiation	NM_009370.2:4425		S100a8-mRNA	0.75	0.516	-0.261	1.76	1.68	0.834	3.39	0.22	lm.nb	Innate Immune System, TLR Signaling	NM_013650.2:227
Tgfbr2-mRNA	0.175	0.165	-0.147	0.498	1.13	0.903	1.41	0.328	lm.nb	Cytokine Signaling, Host-pathogen Interaction, Lymphocyte Activation, TGF-b Signaling, Th17 Differentiation, Treg Differentiation	NM_009371.2:475		Tgfbr2-mRNA	0.231	0.165	-0.0918	0.553	1.17	0.938	1.47	0.21	lm.nb	Cytokine Signaling, Host-pathogen Interaction, Lymphocyte Activation, TGF-b Signaling, Th17 Differentiation, Treg Differentiation	NM_009371.2:475		S100a9-mRNA	1.03	0.686	-0.311	2.38	2.05	0.806	5.2	0.206	lm.nb	Innate Immune System, TLR Signaling	NM_009114.2:112
Thy1-mRNA	1	0.401	0.214	1.79	2	1.16	3.45	0.047	lm.nb	Lymphocyte Activation, Lymphocyte Trafficking	NM_009382.3:425		Thy1-mRNA	1.04	0.401	0.251	1.82	2.05	1.19	3.53	0.0415	lm.nb	Lymphocyte Activation, Lymphocyte Trafficking	NM_009382.3:425		Sell-mRNA	-0.883	0.337	-1.54	-0.223	0.542	0.343	0.857	0.0588	loglinear	Adaptive Immune System, Cell Adhesion, Hemostasis, Innate Immune System	NM_001164059.1:664
Tirap-mRNA	0.0723	0.177	-0.275	0.419	1.05	0.827	1.34	0.697	loglinear	Adaptive Immune System, Host-pathogen Interaction, Innate Immune System, Lymphocyte Activation, MHC Class I Antigen Presentation, NF-kB Signaling, TLR Signaling	NM_001177847.1:200		Tirap-mRNA	0.234	0.177	-0.114	0.581	1.18	0.924	1.5	0.235	loglinear	Adaptive Immune System, Host-pathogen Interaction, Innate Immune System, Lymphocyte Activation, MHC Class I Antigen Presentation, NF-kB Signaling, TLR Signaling	NM_001177847.1:200		Serping1-mRNA	-0.33	0.295	-0.908	0.248	0.795	0.533	1.19	0.326	lm.nb	Complement System, Hemostasis, Host-pathogen Interaction, Innate Immune System	NM_009776.3:1480
Tlr1-mRNA	0.503	0.27	-0.0254	1.03	1.42	0.983	2.04	0.111	lm.nb	Adaptive Immune System, Host-pathogen Interaction, Innate Immune System, MHC Class I Antigen Presentation, TLR Signaling	NM_030682.1:805		Tlr1-mRNA	1.13	0.267	0.61	1.66	2.19	1.53	3.15	0.00543	lm.nb	Adaptive Immune System, Host-pathogen Interaction, Innate Immune System, MHC Class I Antigen Presentation, TLR Signaling	NM_030682.1:805		Sh2d1a-mRNA	-1.15	0.849	-2.81	0.514	0.451	0.142	1.43	0.247	lm.nb	Adaptive Immune System, Host-pathogen Interaction, Lymphocyte Activation	NM_011364.3:250
Tlr2-mRNA	0.408	0.359	-0.296	1.11	1.33	0.814	2.16	0.299	loglinear	Adaptive Immune System, Host-pathogen Interaction, Innate Immune System, MHC Class I Antigen Presentation, Phagocytosis and Degradation, TLR Signaling	NM_011905.2:255		Tlr2-mRNA	0.807	0.359	0.102	1.51	1.75	1.07	2.85	0.0659	loglinear	Adaptive Immune System, Host-pathogen Interaction, Innate Immune System, MHC Class I Antigen Presentation, Phagocytosis and Degradation, TLR Signaling	NM_011905.2:255		Sigirr-mRNA	0.481	0.162	0.164	0.798	1.4	1.12	1.74	0.0411	lm.nb	Cytokine Signaling, Innate Immune System, TLR Signaling	NM_023059.3:800
Tlr3-mRNA	0.822	0.287	0.259	1.39	1.77	1.2	2.61	0.0287	lm.nb	Host-pathogen Interaction, Innate Immune System, TLR Signaling	NM_126166.2:1165		Tlr3-mRNA	1.75	0.277	1.21	2.29	3.37	2.31	4.91	0.000729	lm.nb	Host-pathogen Interaction, Innate Immune System, TLR Signaling	NM_126166.2:1165		Ski-mRNA	0.122	0.144	-0.16	0.403	1.09	0.895	1.32	0.445	loglinear	TGF-b Signaling	NM_011385.2:1210
Tlr4-mRNA	1.17	0.476	0.233	2.1	2.24	1.18	4.29	0.0498	lm.nb	Adaptive Immune System, Apoptosis, Host-pathogen Interaction, Innate Immune System, Lymphocyte Activation, MHC Class I Antigen Presentation, NF-kB Signaling, NLR signaling, Phagocytosis and Degradation, TLR Signaling	NM_021297.2:2510		Tlr4-mRNA	2.33	0.464	1.42	3.24	5.02	2.67	9.43	0.00241	lm.nb	Adaptive Immune System, Apoptosis, Host-pathogen Interaction, Innate Immune System, Lymphocyte Activation, MHC Class I Antigen Presentation, NF-kB Signaling, NLR signaling, Phagocytosis and Degradation, TLR Signaling	NM_021297.2:2510		Slamf7-mRNA	-0.659	0.399	-1.44	0.123	0.633	0.368	1.09	0.174	lm.nb	Adaptive Immune System, Lymphocyte Activation	NM_144539.5:750
Tlr5-mRNA	-0.0112	0.332	-0.662	0.639	0.992	0.632	1.56	0.974	loglinear	Host-pathogen Interaction, Innate Immune System, TLR Signaling	NM_016928.2:560		Tlr5-mRNA	1.24	0.332	0.588	1.89	2.36	1.5	3.7	0.00971	loglinear	Host-pathogen Interaction, Innate Immune System, TLR Signaling	NM_016928.2:560		Smad3-mRNA	0.373	0.218	-0.0551	0.801	1.29	0.963	1.74	0.163	lm.nb	Cytokine Signaling, Host-pathogen Interaction, Lymphocyte Activation, TGF-b Signaling, Th17 Differentiation, Treg Differentiation	NM_016769.3:1845
Tlr8-mRNA	0.3	0.261	-0.212	0.811	1.23	0.863	1.75	0.295	lm.nb	Innate Immune System, TLR Signaling	NM_133212.2:110		Tlr8-mRNA	-0.0682	0.268	-0.594	0.457	0.954	0.663	1.37	0.808	lm.nb	Innate Immune System, TLR Signaling	NM_133212.2:110		Smad5-mRNA	0.418	0.256	-0.0837	0.92	1.34	0.944	1.89	0.178	lm.nb	TGF-b Signaling	NM_008541.2:2630
Tlr9-mRNA	0.87	0.254	0.374	1.37	1.83	1.3	2.58	0.0139	loglinear	Host-pathogen Interaction, Innate Immune System, TLR Signaling	NM_031178.2:1801		Tlr9-mRNA	0.0396	0.254	-0.457	0.537	1.03	0.728	1.45	0.881	loglinear	Host-pathogen Interaction, Innate Immune System, TLR Signaling	NM_031178.2:1801		Socs1-mRNA	1.47	0.274	0.931	2	2.77	1.91	4.01	0.00586	lm.nb	Adaptive Immune System, Cytokine Signaling, Host-pathogen Interaction, Innate Immune System, MHC Class I Antigen Presentation, TLR Signaling, Type I Interferon Signaling, Type II Interferon Signaling	NM_009896.2:1020
Tmem173-mRNA	0.337	0.202	-0.0589	0.732	1.26	0.96	1.66	0.146	lm.nb	Host-pathogen Interaction, Innate Immune System, NLR signaling	NM_028261.1:130		Tmem173-mRNA	-0.166	0.211	-0.58	0.248	0.891	0.669	1.19	0.463	lm.nb	Host-pathogen Interaction, Innate Immune System, NLR signaling	NM_028261.1:130		Socs3-mRNA	0.39	0.103	0.189	0.591	1.31	1.14	1.51	0.0191	loglinear	Adaptive Immune System, Cytokine Signaling, Host-pathogen Interaction, MHC Class I Antigen Presentation, TNF Family Signaling, Type I Interferon Signaling, Type II Interferon Signaling	NM_007707.2:585
Tnfaip3-mRNA	0.844	0.199	0.454	1.23	1.79	1.37	2.35	0.00544	loglinear	Host-pathogen Interaction, Innate Immune System, Lymphocyte Activation, NF-kB Signaling, NLR signaling, Oxidative Stress, TNF Family Signaling	NM_009397.2:232		Tnfaip3-mRNA	1.54	0.199	1.15	1.93	2.91	2.22	3.82	0.000242	loglinear	Host-pathogen Interaction, Innate Immune System, Lymphocyte Activation, NF-kB Signaling, NLR signaling, Oxidative Stress, TNF Family Signaling	NM_009397.2:232		Spn-mRNA	-1.45	0.448	-2.33	-0.575	0.365	0.199	0.671	0.0315	loglinear	Cell Adhesion, Hemostasis, Host-pathogen Interaction, Lymphocyte Activation	NM_001037810.1:726
Tnfaip6-mRNA	0.812	0.423	-0.0168	1.64	1.76	0.988	3.12	0.103	lm.nb	Innate Immune System	NM_009398.2:620		Tnfaip6-mRNA	1.06	0.418	0.244	1.88	2.09	1.18	3.69	0.0439	lm.nb	Innate Immune System	NM_009398.2:620		Src-mRNA	0.601	0.11	0.387	0.816	1.52	1.31	1.76	0.00536	loglinear	Chemokine Signaling, Host-pathogen Interaction, Lymphocyte Activation, Oxidative Stress	NM_001025395.2:968
Tnfrsf11a-mRNA	1.16	0.131	0.904	1.42	2.24	1.87	2.67	0.000116	loglinear	Cytokine Signaling, NF-kB Signaling	NM_009399.3:3870		Tnfrsf11a-mRNA	1.42	0.131	1.16	1.68	2.68	2.24	3.2	3.69e-05	loglinear	Cytokine Signaling, NF-kB Signaling	NM_009399.3:3870		Stat1-mRNA	0.135	0.157	-0.172	0.443	1.1	0.888	1.36	0.437	lm.nb	Chemokine Signaling, Cytokine Signaling, Host-pathogen Interaction, NLR signaling, TLR Signaling, Th1 Differentiation, Transcriptional Regulation, Type I Interferon Signaling, Type II Interferon Signaling	NM_009283.3:1590
Tnfrsf13b-mRNA	-0.0275	0.209	-0.437	0.382	0.981	0.738	1.3	0.9	lm.nb	Cytokine Signaling, Lymphocyte Activation	NM_021349.1:340		Tnfrsf13b-mRNA	-1.82	0.277	-2.36	-1.28	0.283	0.194	0.412	0.000593	lm.nb	Cytokine Signaling, Lymphocyte Activation	NM_021349.1:340		Stat2-mRNA	-0.281	0.293	-0.855	0.293	0.823	0.553	1.22	0.391	lm.nb	Chemokine Signaling, Cytokine Signaling, Host-pathogen Interaction, NLR signaling, Transcriptional Regulation, Type I Interferon Signaling	NM_019963.1:1955
Tnfrsf14-mRNA	0.00429	0.148	-0.286	0.294	1	0.82	1.23	0.978	lm.nb	Adaptive Immune System, Cytokine Signaling, Host-pathogen Interaction, Lymphocyte Activation	NM_178931.2:625		Tnfrsf14-mRNA	-0.114	0.148	-0.405	0.176	0.924	0.755	1.13	0.47	lm.nb	Adaptive Immune System, Cytokine Signaling, Host-pathogen Interaction, Lymphocyte Activation	NM_178931.2:625		Stat3-mRNA	0.714	0.134	0.451	0.977	1.64	1.37	1.97	0.00598	loglinear	Chemokine Signaling, Cytokine Signaling, Host-pathogen Interaction, Th17 Differentiation, Transcriptional Regulation, Treg Differentiation	NM_213659.2:2130
Tnfrsf1b-mRNA	0.165	0.247	-0.319	0.648	1.12	0.802	1.57	0.529	lm.nb	Cytokine Signaling, Innate Immune System, TNF Family Signaling	NM_011610.3:3270		Tnfrsf1b-mRNA	-0.366	0.249	-0.854	0.121	0.776	0.553	1.09	0.191	lm.nb	Cytokine Signaling, Innate Immune System, TNF Family Signaling	NM_011610.3:3270		Stat5a-mRNA	-0.341	0.249	-0.829	0.147	0.79	0.563	1.11	0.243	lm.nb	Cytokine Signaling, Host-pathogen Interaction, Th2 Differentiation, Transcriptional Regulation	NM_011488.2:1545
Tnfsf10-mRNA	1.06	0.199	0.672	1.45	2.09	1.59	2.74	0.00176	lm.nb	Apoptosis, Cytokine Signaling, Host-pathogen Interaction, Lymphocyte Activation, TNF Family Signaling	NM_009425.2:2055		Tnfsf10-mRNA	0.623	0.202	0.228	1.02	1.54	1.17	2.03	0.0214	lm.nb	Apoptosis, Cytokine Signaling, Host-pathogen Interaction, Lymphocyte Activation, TNF Family Signaling	NM_009425.2:2055		Stat5b-mRNA	-0.344	0.0976	-0.536	-0.153	0.788	0.69	0.899	0.0243	loglinear	Chemokine Signaling, Cytokine Signaling, Host-pathogen Interaction, Lymphocyte Activation, Th2 Differentiation, Transcriptional Regulation	NM_011489.3:4855
Tnfsf12-mRNA	0.26	0.242	-0.215	0.735	1.2	0.862	1.66	0.324	lm.nb	Cytokine Signaling	NM_011614.3:1215		Tnfsf12-mRNA	0.155	0.244	-0.323	0.633	1.11	0.8	1.55	0.547	lm.nb	Cytokine Signaling	NM_011614.3:1215		Stat6-mRNA	0.118	0.162	-0.2	0.436	1.09	0.871	1.35	0.507	lm.nb	Cytokine Signaling, Host-pathogen Interaction, Innate Immune System, Lymphocyte Activation, Oxidative Stress, Th2 Differentiation, Transcriptional Regulation	NM_009284.2:3465
Tnfsf13b-mRNA	0.367	0.314	-0.248	0.982	1.29	0.842	1.98	0.287	lm.nb	Cytokine Signaling, Lymphocyte Activation, NF-kB Signaling	NM_033622.1:225		Tnfsf13b-mRNA	-0.0231	0.317	-0.644	0.598	0.984	0.64	1.51	0.944	lm.nb	Cytokine Signaling, Lymphocyte Activation, NF-kB Signaling	NM_033622.1:225		Syk-mRNA	0.635	0.148	0.346	0.925	1.55	1.27	1.9	0.0126	lm.nb	Adaptive Immune System, B cell Receptor Signaling, Cytokine Signaling, Hemostasis, Host-pathogen Interaction, Innate Immune System, Lymphocyte Activation, NF-kB Signaling	NM_011518.2:3970
Tnfsf15-mRNA	1.52	0.528	0.485	2.55	2.87	1.4	5.87	0.0281	lm.nb	Cytokine Signaling	NM_177371.3:4695		Tnfsf15-mRNA	2.77	0.5	1.78	3.75	6.8	3.45	13.4	0.00148	lm.nb	Cytokine Signaling	NM_177371.3:4695		Tagap-mRNA	-0.988	0.294	-1.56	-0.412	0.504	0.338	0.751	0.0282	lm.nb	NF-kB Signaling	NM_145968.2:350
Tollip-mRNA	0.531	0.153	0.231	0.831	1.44	1.17	1.78	0.0134	lm.nb	Cytokine Signaling, Innate Immune System, TLR Signaling	NM_023764.3:260		Tollip-mRNA	1.28	0.152	0.978	1.57	2.42	1.97	2.98	0.000156	lm.nb	Cytokine Signaling, Innate Immune System, TLR Signaling	NM_023764.3:260		Tal1-mRNA	-0.345	0.388	-1.11	0.415	0.787	0.465	1.33	0.424	lm.nb	Transcriptional Regulation	NM_011527.2:2490
Traf2-mRNA	0.0909	0.199	-0.298	0.48	1.07	0.813	1.4	0.663	lm.nb	Apoptosis, Cytokine Signaling, Host-pathogen Interaction, Innate Immune System, Lymphocyte Activation, NF-kB Signaling, NLR signaling, Oxidative Stress, TNF Family Signaling	NM_009422.2:262		Traf2-mRNA	0.029	0.2	-0.362	0.42	1.02	0.778	1.34	0.889	lm.nb	Apoptosis, Cytokine Signaling, Host-pathogen Interaction, Innate Immune System, Lymphocyte Activation, NF-kB Signaling, NLR signaling, Oxidative Stress, TNF Family Signaling	NM_009422.2:262		Tap1-mRNA	-0.628	0.182	-0.983	-0.272	0.647	0.506	0.828	0.0259	lm.nb	Adaptive Immune System, Host-pathogen Interaction, MHC Class I Antigen Presentation, Phagocytosis and Degradation	NM_001161730.1:856
Traf3-mRNA	0.261	0.116	0.0347	0.488	1.2	1.02	1.4	0.0645	loglinear	Cytokine Signaling, Host-pathogen Interaction, Innate Immune System, NF-kB Signaling, NLR signaling, TLR Signaling, TNF Family Signaling	NM_001048206.1:6385		Traf3-mRNA	0.147	0.116	-0.0792	0.374	1.11	0.947	1.3	0.25	loglinear	Cytokine Signaling, Host-pathogen Interaction, Innate Immune System, NF-kB Signaling, NLR signaling, TLR Signaling, TNF Family Signaling	NM_001048206.1:6385		Tapbp-mRNA	0.128	0.16	-0.186	0.442	1.09	0.879	1.36	0.468	lm.nb	Adaptive Immune System, MHC Class I Antigen Presentation	NM_009318.2:2195
Traf4-mRNA	0.413	0.128	0.162	0.663	1.33	1.12	1.58	0.018	loglinear	NF-kB Signaling, TNF Family Signaling	NM_009423.4:2210		Traf4-mRNA	0.424	0.128	0.174	0.674	1.34	1.13	1.6	0.0161	loglinear	NF-kB Signaling, TNF Family Signaling	NM_009423.4:2210		Tbk1-mRNA	0.219	0.135	-0.0461	0.483	1.16	0.969	1.4	0.181	lm.nb	Cytokine Signaling, Host-pathogen Interaction, Innate Immune System, Lymphocyte Activation, NLR signaling, TLR Signaling	NM_019786.4:440
Traf5-mRNA	0.439	0.242	-0.0354	0.913	1.36	0.976	1.88	0.12	lm.nb	Host-pathogen Interaction, NF-kB Signaling, NLR signaling, TNF Family Signaling	NM_011633.1:1940		Traf5-mRNA	-0.375	0.248	-0.861	0.112	0.771	0.55	1.08	0.182	lm.nb	Host-pathogen Interaction, NF-kB Signaling, NLR signaling, TNF Family Signaling	NM_011633.1:1940		Tcf4-mRNA	-0.0277	0.122	-0.268	0.212	0.981	0.831	1.16	0.832	loglinear	Transcriptional Regulation	NM_013685.1:3045
Traf6-mRNA	0.569	0.208	0.162	0.976	1.48	1.12	1.97	0.0337	lm.nb	Adaptive Immune System, Autophagy, Cytokine Signaling, Host-pathogen Interaction, Innate Immune System, Lymphocyte Activation, NF-kB Signaling, NLR signaling, T Cell Receptor Signaling, TLR Signaling	NM_009424.2:980		Traf6-mRNA	1.07	0.205	0.663	1.47	2.09	1.58	2.77	0.00203	lm.nb	Adaptive Immune System, Autophagy, Cytokine Signaling, Host-pathogen Interaction, Innate Immune System, Lymphocyte Activation, NF-kB Signaling, NLR signaling, T Cell Receptor Signaling, TLR Signaling	NM_009424.2:980		Tcf7-mRNA	-1.09	0.272	-1.62	-0.558	0.469	0.324	0.679	0.016	lm.nb	Host-pathogen Interaction, Lymphocyte Activation, Transcriptional Regulation	NM_009331.3:1810
Trp53-mRNA	-0.696	0.266	-1.22	-0.175	0.617	0.43	0.886	0.0398	lm.nb	Apoptosis, Cytokine Signaling, Hemostasis, Host-pathogen Interaction, Oxidative Stress, Transcriptional Regulation	NM_011640.1:1835		Trp53-mRNA	-0.714	0.266	-1.24	-0.193	0.61	0.425	0.875	0.0363	lm.nb	Apoptosis, Cytokine Signaling, Hemostasis, Host-pathogen Interaction, Oxidative Stress, Transcriptional Regulation	NM_011640.1:1835		Tfrc-mRNA	0.389	0.336	-0.269	1.05	1.31	0.83	2.07	0.311	lm.nb	Phagocytosis and Degradation	NM_011638.3:1930
Tyk2-mRNA	0.54	0.209	0.131	0.948	1.45	1.09	1.93	0.0414	lm.nb	Cytokine Signaling, Host-pathogen Interaction, NLR signaling, Th1 Differentiation, Th17 Differentiation, Treg Differentiation, Type I Interferon Signaling	NM_018793.2:3465		Tyk2-mRNA	0.511	0.209	0.102	0.921	1.43	1.07	1.89	0.0498	lm.nb	Cytokine Signaling, Host-pathogen Interaction, NLR signaling, Th1 Differentiation, Th17 Differentiation, Treg Differentiation, Type I Interferon Signaling	NM_018793.2:3465		Tgfb1-mRNA	-0.967	0.288	-1.53	-0.402	0.512	0.346	0.757	0.0285	lm.nb	Cytokine Signaling, Hemostasis, Host-pathogen Interaction, Lymphocyte Activation, TGF-b Signaling, Th17 Differentiation, Treg Differentiation	NM_011577.1:1470
Tyrobp-mRNA	-0.0857	0.235	-0.546	0.375	0.942	0.685	1.3	0.728	lm.nb	Adaptive Immune System, Innate Immune System, Lymphocyte Activation	NM_011662.2:130		Tyrobp-mRNA	-1.31	0.236	-1.77	-0.848	0.403	0.293	0.556	0.00144	lm.nb	Adaptive Immune System, Innate Immune System, Lymphocyte Activation	NM_011662.2:130		Tgfb2-mRNA	-1.1	0.394	-1.87	-0.326	0.467	0.273	0.798	0.0494	loglinear	Cytokine Signaling, Hemostasis, Host-pathogen Interaction, TGF-b Signaling	NM_009367.1:1685
Ube2l3-mRNA	-0.0877	0.13	-0.342	0.166	0.941	0.789	1.12	0.524	lm.nb	Adaptive Immune System, MHC Class I Antigen Presentation	NM_009456.2:1817		Ube2l3-mRNA	0.027	0.13	-0.227	0.281	1.02	0.855	1.21	0.842	lm.nb	Adaptive Immune System, MHC Class I Antigen Presentation	NM_009456.2:1817		Tgfb3-mRNA	0.0376	0.185	-0.325	0.401	1.03	0.798	1.32	0.849	lm.nb	Cytokine Signaling, Hemostasis, Host-pathogen Interaction, TGF-b Signaling	NM_009368.2:2410
Vcam1-mRNA	-0.435	0.224	-0.873	0.00381	0.74	0.546	1	0.1	lm.nb	Adaptive Immune System, Cell Adhesion, Cytokine Signaling, Host-pathogen Interaction, Lymphocyte Activation, Lymphocyte Trafficking, NF-kB Signaling, TNF Family Signaling, Type II Interferon Signaling	NM_011693.2:1440		Vcam1-mRNA	-1.41	0.242	-1.88	-0.936	0.376	0.271	0.523	0.00112	lm.nb	Adaptive Immune System, Cell Adhesion, Cytokine Signaling, Host-pathogen Interaction, Lymphocyte Activation, Lymphocyte Trafficking, NF-kB Signaling, TNF Family Signaling, Type II Interferon Signaling	NM_011693.2:1440		Tgfbi-mRNA	1.54	0.231	1.08	1.99	2.9	2.12	3.97	0.00265	lm.nb	Cell Adhesion	NM_009369.4:1295
Xbp1-mRNA	0.616	0.156	0.311	0.921	1.53	1.24	1.89	0.00746	lm.nb	Host-pathogen Interaction, Lymphocyte Activation, Oxidative Stress, Transcriptional Regulation	NM_013842.2:825		Xbp1-mRNA	0.975	0.155	0.67	1.28	1.97	1.59	2.43	0.000764	lm.nb	Host-pathogen Interaction, Lymphocyte Activation, Oxidative Stress, Transcriptional Regulation	NM_013842.2:825		Tgfbr1-mRNA	-0.0378	0.186	-0.403	0.327	0.974	0.756	1.25	0.849	lm.nb	Cytokine Signaling, Host-pathogen Interaction, TGF-b Signaling, Th17 Differentiation, Treg Differentiation	NM_009370.2:4425
Xcl1-mRNA	-0.074	0.358	-0.776	0.628	0.95	0.584	1.55	0.843	lm.nb	Chemokine Signaling, Cytokine Signaling, Lymphocyte Activation	NM_008510.1:103		Xcl1-mRNA	0.585	0.329	-0.0594	1.23	1.5	0.96	2.34	0.125	lm.nb	Chemokine Signaling, Cytokine Signaling, Lymphocyte Activation	NM_008510.1:103		Tgfbr2-mRNA	-1.74e-15	0.182	-0.356	0.356	1	0.781	1.28	1	lm.nb	Cytokine Signaling, Host-pathogen Interaction, Lymphocyte Activation, TGF-b Signaling, Th17 Differentiation, Treg Differentiation	NM_009371.2:475
Zap70-mRNA	0.421	0.347	-0.26	1.1	1.34	0.835	2.15	0.271	lm.nb	Adaptive Immune System, Lymphocyte Activation, NF-kB Signaling, T Cell Receptor Signaling	NM_009539.2:1030		Zap70-mRNA	-0.952	0.376	-1.69	-0.215	0.517	0.31	0.862	0.0447	lm.nb	Adaptive Immune System, Lymphocyte Activation, NF-kB Signaling, T Cell Receptor Signaling	NM_009539.2:1030		Thy1-mRNA	-0.0214	0.406	-0.818	0.775	0.985	0.567	1.71	0.961	lm.nb	Lymphocyte Activation, Lymphocyte Trafficking	NM_009382.3:425
Zbtb7b-mRNA	-0.405	0.198	-0.793	-0.0175	0.755	0.577	0.988	0.0864	lm.nb	Transcriptional Regulation	NM_009565.4:2178		Zbtb7b-mRNA	0.1	0.198	-0.287	0.488	1.07	0.82	1.4	0.63	lm.nb	Transcriptional Regulation	NM_009565.4:2178		Tirap-mRNA	0.113	0.165	-0.211	0.436	1.08	0.864	1.35	0.532	loglinear	Adaptive Immune System, Host-pathogen Interaction, Innate Immune System, Lymphocyte Activation, MHC Class I Antigen Presentation, NF-kB Signaling, TLR Signaling	NM_001177847.1:200
Zeb1-mRNA	-0.0849	0.302	-0.678	0.508	0.943	0.625	1.42	0.788	lm.nb	Cytokine Signaling, Lymphocyte Activation, Transcriptional Regulation	NM_011546.2:4150		Zeb1-mRNA	-0.164	0.303	-0.757	0.429	0.892	0.592	1.35	0.607	lm.nb	Cytokine Signaling, Lymphocyte Activation, Transcriptional Regulation	NM_011546.2:4150		Tlr1-mRNA	0.568	0.241	0.0945	1.04	1.48	1.07	2.06	0.0784	lm.nb	Adaptive Immune System, Host-pathogen Interaction, Innate Immune System, MHC Class I Antigen Presentation, TLR Signaling	NM_030682.1:805
																										Tlr2-mRNA	0.35	0.294	-0.226	0.926	1.27	0.855	1.9	0.3	loglinear	Adaptive Immune System, Host-pathogen Interaction, Innate Immune System, MHC Class I Antigen Presentation, Phagocytosis and Degradation, TLR Signaling	NM_011905.2:255
																										Tlr3-mRNA	0.897	0.266	0.376	1.42	1.86	1.3	2.67	0.028	lm.nb	Host-pathogen Interaction, Innate Immune System, TLR Signaling	NM_126166.2:1165
																										Tlr4-mRNA	1.1	0.442	0.231	1.96	2.14	1.17	3.9	0.0679	lm.nb	Adaptive Immune System, Apoptosis, Host-pathogen Interaction, Innate Immune System, Lymphocyte Activation, MHC Class I Antigen Presentation, NF-kB Signaling, NLR signaling, Phagocytosis and Degradation, TLR Signaling	NM_021297.2:2510
																										Tlr5-mRNA	1.15	0.307	0.548	1.75	2.22	1.46	3.37	0.02	lm.nb	Host-pathogen Interaction, Innate Immune System, TLR Signaling	NM_016928.2:560
																										Tlr8-mRNA	-0.418	0.26	-0.928	0.0926	0.749	0.526	1.07	0.184	lm.nb	Innate Immune System, TLR Signaling	NM_133212.2:110
																										Tlr9-mRNA	-0.879	0.209	-1.29	-0.47	0.544	0.409	0.722	0.0136	loglinear	Host-pathogen Interaction, Innate Immune System, TLR Signaling	NM_031178.2:1801
																										Tmem173-mRNA	-0.571	0.243	-1.05	-0.0949	0.673	0.484	0.936	0.0785	loglinear	Host-pathogen Interaction, Innate Immune System, NLR signaling	NM_028261.1:130
																										Tnf-mRNA	-1.12	0.465	-2.03	-0.207	0.46	0.245	0.866	0.0739	loglinear	Apoptosis, Cytokine Signaling, Host-pathogen Interaction, Lymphocyte Activation, NF-kB Signaling, NLR signaling, Oxidative Stress, T Cell Receptor Signaling, TGF-b Signaling, TLR Signaling, TNF Family Signaling, Th17 Differentiation	NM_013693.1:1135
																										Tnfaip3-mRNA	0.651	0.134	0.387	0.914	1.57	1.31	1.88	0.00837	loglinear	Host-pathogen Interaction, Innate Immune System, Lymphocyte Activation, NF-kB Signaling, NLR signaling, Oxidative Stress, TNF Family Signaling	NM_009397.2:232
																										Tnfaip6-mRNA	0.195	0.402	-0.593	0.982	1.14	0.663	1.98	0.653	lm.nb	Innate Immune System	NM_009398.2:620
																										Tnfrsf11a-mRNA	0.211	0.123	-0.03	0.451	1.16	0.979	1.37	0.161	loglinear	Cytokine Signaling, NF-kB Signaling	NM_009399.3:3870
																										Tnfrsf13b-mRNA	-1.87	0.288	-2.43	-1.31	0.274	0.185	0.405	0.00289	lm.nb	Cytokine Signaling, Lymphocyte Activation	NM_021349.1:340
																										Tnfrsf14-mRNA	-0.175	0.134	-0.438	0.0871	0.886	0.738	1.06	0.261	lm.nb	Adaptive Immune System, Cytokine Signaling, Host-pathogen Interaction, Lymphocyte Activation	NM_178931.2:625
																										Tnfrsf17-mRNA	-0.653	0.366	-1.37	0.0637	0.636	0.387	1.05	0.149	loglinear	Cytokine Signaling	NM_011608.1:140
																										Tnfrsf1b-mRNA	-0.598	0.291	-1.17	-0.0273	0.661	0.445	0.981	0.109	lm.nb	Cytokine Signaling, Innate Immune System, TNF Family Signaling	NM_011610.3:3270
																										Tnfsf10-mRNA	-0.476	0.135	-0.741	-0.212	0.719	0.598	0.864	0.0243	loglinear	Apoptosis, Cytokine Signaling, Host-pathogen Interaction, Lymphocyte Activation, TNF Family Signaling	NM_009425.2:2055
																										Tnfsf12-mRNA	-0.118	0.197	-0.504	0.268	0.921	0.705	1.2	0.58	loglinear	Cytokine Signaling	NM_011614.3:1215
																										Tnfsf13b-mRNA	-0.446	0.376	-1.18	0.29	0.734	0.441	1.22	0.3	lm.nb	Cytokine Signaling, Lymphocyte Activation, NF-kB Signaling	NM_033622.1:225
																										Tnfsf14-mRNA	-1.27	0.479	-2.21	-0.328	0.416	0.217	0.797	0.0573	loglinear	Cytokine Signaling, Host-pathogen Interaction, Lymphocyte Activation, NF-kB Signaling	NM_019418.2:1060
																										Tnfsf15-mRNA	1.19	0.363	0.481	1.9	2.29	1.4	3.74	0.0303	lm.nb	Cytokine Signaling	NM_177371.3:4695
																										Tollip-mRNA	0.691	0.192	0.314	1.07	1.61	1.24	2.1	0.0229	lm.nb	Cytokine Signaling, Innate Immune System, TLR Signaling	NM_023764.3:260
																										Traf1-mRNA	-0.329	0.485	-1.28	0.621	0.796	0.412	1.54	0.534	lm.nb	Apoptosis, Host-pathogen Interaction, NF-kB Signaling, TNF Family Signaling	NM_009421.3:1420
																										Traf2-mRNA	-0.112	0.0968	-0.302	0.0778	0.925	0.811	1.06	0.312	loglinear	Apoptosis, Cytokine Signaling, Host-pathogen Interaction, Innate Immune System, Lymphocyte Activation, NF-kB Signaling, NLR signaling, Oxidative Stress, TNF Family Signaling	NM_009422.2:262
																										Traf3-mRNA	-0.163	0.139	-0.435	0.11	0.893	0.74	1.08	0.307	loglinear	Cytokine Signaling, Host-pathogen Interaction, Innate Immune System, NF-kB Signaling, NLR signaling, TLR Signaling, TNF Family Signaling	NM_001048206.1:6385
																										Traf4-mRNA	-0.0371	0.0783	-0.191	0.116	0.975	0.876	1.08	0.66	loglinear	NF-kB Signaling, TNF Family Signaling	NM_009423.4:2210
																										Traf5-mRNA	-0.869	0.226	-1.31	-0.426	0.547	0.402	0.745	0.0185	lm.nb	Host-pathogen Interaction, NF-kB Signaling, NLR signaling, TNF Family Signaling	NM_011633.1:1940
																										Traf6-mRNA	0.445	0.184	0.0836	0.806	1.36	1.06	1.75	0.0733	lm.nb	Adaptive Immune System, Autophagy, Cytokine Signaling, Host-pathogen Interaction, Innate Immune System, Lymphocyte Activation, NF-kB Signaling, NLR signaling, T Cell Receptor Signaling, TLR Signaling	NM_009424.2:980
																										Trp53-mRNA	-0.064	0.293	-0.638	0.51	0.957	0.643	1.42	0.838	lm.nb	Apoptosis, Cytokine Signaling, Hemostasis, Host-pathogen Interaction, Oxidative Stress, Transcriptional Regulation	NM_011640.1:1835
																										Tyk2-mRNA	-0.0852	0.198	-0.473	0.302	0.943	0.721	1.23	0.688	lm.nb	Cytokine Signaling, Host-pathogen Interaction, NLR signaling, Th1 Differentiation, Th17 Differentiation, Treg Differentiation, Type I Interferon Signaling	NM_018793.2:3465
																										Tyrobp-mRNA	-1.29	0.305	-1.89	-0.693	0.409	0.27	0.618	0.0133	lm.nb	Adaptive Immune System, Innate Immune System, Lymphocyte Activation	NM_011662.2:130
																										Ube2l3-mRNA	0.0566	0.181	-0.298	0.411	1.04	0.813	1.33	0.77	lm.nb	Adaptive Immune System, MHC Class I Antigen Presentation	NM_009456.2:1817
																										Vcam1-mRNA	-1.03	0.262	-1.54	-0.514	0.491	0.344	0.7	0.0172	lm.nb	Adaptive Immune System, Cell Adhesion, Cytokine Signaling, Host-pathogen Interaction, Lymphocyte Activation, Lymphocyte Trafficking, NF-kB Signaling, TNF Family Signaling, Type II Interferon Signaling	NM_011693.2:1440
																										Xbp1-mRNA	0.305	0.184	-0.0549	0.665	1.24	0.963	1.59	0.172	lm.nb	Host-pathogen Interaction, Lymphocyte Activation, Oxidative Stress, Transcriptional Regulation	NM_013842.2:825
																										Xcl1-mRNA	0.618	0.356	-0.0795	1.32	1.53	0.946	2.49	0.157	lm.nb	Chemokine Signaling, Cytokine Signaling, Lymphocyte Activation	NM_008510.1:103
																										Xcr1-mRNA	-1.05	0.44	-1.92	-0.192	0.481	0.265	0.875	0.0747	lm.nb	Chemokine Signaling, Cytokine Signaling	NM_011798.4:350
																										Zap70-mRNA	-1.43	0.355	-2.13	-0.738	0.37	0.228	0.6	0.0157	lm.nb	Adaptive Immune System, Lymphocyte Activation, NF-kB Signaling, T Cell Receptor Signaling	NM_009539.2:1030
																										Zbtb7b-mRNA	0.451	0.212	0.0359	0.866	1.37	1.03	1.82	0.1	lm.nb	Transcriptional Regulation	NM_009565.4:2178
																										Zeb1-mRNA	-0.135	0.309	-0.741	0.471	0.911	0.598	1.39	0.685	lm.nb	Cytokine Signaling, Lymphocyte Activation, Transcriptional Regulation	NM_011546.2:4150
