# Supplementary material for: Gamma-delta T cells modulate the microbiota and fecal micro-RNAs to maintain mucosal tolerance
Source: Microbiome. 2023 Feb 23;11:32. doi: 10.1186/s40168-023-01478-1 (PMC9948450; doi:10.1186/s40168-023-01478-1)
Supplement: Supplementary file 5 — Additional file 4: Supplementary Table 3. Intestinal γδ T cells secrete miRNAs to promote rhe growth of Ruminococcus gnavus. [file 40168_2023_1478_MOESM4_ESM.xlsx]

## Sheet: gdKOvsWT
Supplementary Table 3 - Intestinal gd T cells secrete miRNAs to promote rhe growth of Ruminococcus gnavus
Group Note	WT1	WT2	WT3	WT4	WT5	KO1	KO2	KO3	KO4	KO5	Average WT	Average KO	T test p value
mmu-miR-876-5p	56.8875	76.3909	75.4819	69.7889	86.6857	89.1158	143.76	130.224	145.023	133.746	73.047	128.374	0.00121189
mmu-let-7f	140.031	105.232	109.394	131.945	115.581	82.1942	106.405	97.0764	97.0456	93.5042	120.437	95.245	0.0116044
mmu-miR-135a	101.522	99.7759	84.2334	98.1407	72.2381	79.5986	64.5221	58.0091	57.7912	82.8518	91.1821	68.5545	0.0194736
mmu-miR-762	100.647	83.4064	87.5153	86.1457	68.3854	68.351	71.3139	42.6189	77.4184	61.547	85.22	64.2498	0.0289563
mmu-miR-483	186.416	106.012	111.582	105.774	96.3174	80.4638	75.8418	44.9866	79.5992	86.4026	121.22	73.4588	0.0293241
mmu-miR-205	81.3929	84.9654	52.5092	81.7839	59.7168	70.9466	106.405	82.8701	103.588	108.891	72.0736	94.5401	0.0550567
mmu-miR-1896	99.772	335.185	88.6092	126.492	38.527	24.2257	35.091	40.2512	28.3504	42.6095	137.717	34.1055	0.0790629
mmu-miR-709	75.2666	49.1084	87.5153	102.502	104.023	68.351	66.786	29.5965	54.52	76.9338	83.6831	59.2375	0.0977868
mmu-miR-203	102.398	92.7604	83.1395	86.1457	81.8698	70.9466	86.0295	62.7445	79.5992	89.9534	89.2626	77.8546	0.104956
mmu-miR-202-3p	71.7658	81.8474	82.0456	50.1608	87.6489	159.197	140.364	67.48	77.4184	99.4221	74.6937	108.776	0.110167
mmu-miR-592	84.0185	58.4624	79.8577	77.4221	74.1644	185.153	49.8065	68.6638	195.182	139.664	74.785	127.694	0.115245
mmu-miR-101b	104.148	106.791	83.1395	106.864	63.5695	68.351	73.5778	74.5831	89.4128	85.219	92.9025	78.2287	0.158093
mmu-miR-202-5p	141.781	111.468	114.864	87.2362	90.5384	87.3854	90.5573	100.628	86.1416	101.789	109.178	93.3003	0.164128
mmu-miR-489	107.649	67.0369	71.1061	62.1558	108.839	102.959	84.8975	78.1347	128.667	136.114	83.3572	106.154	0.177609
mmu-miR-532-5p	194.293	232.291	191.44	119.95	243.683	198.131	189.038	300.7	198.453	358.63	196.331	248.99	0.229872
mmu-miR-706	71.7658	65.4779	53.6031	184.286	81.8698	61.4294	55.4664	34.3319	76.328	71.0158	91.4006	59.7143	0.23672
mmu-miR-691	80.5177	74.0524	185.97	57.794	116.544	348.676	158.475	65.1122	79.5992	217.782	102.976	173.929	0.244778
mmu-miR-467f	126.028	79.5089	79.8577	240.99	92.4647	110.746	31.6951	68.6638	118.854	110.075	123.77	88.0066	0.33316
mmu-miR-30d	56.8875	252.558	47.0394	78.5125	37.5638	58.8337	48.6746	42.6189	54.52	62.7306	94.5122	53.4756	0.337797
mmu-miR-22	721.159	407.678	220.976	1887.57	254.278	526.043	295.443	166.924	221.351	680.568	698.333	378.066	0.353403
mmu-miR-1944	259.057	192.536	82.0456	1629.14	92.4647	231.009	158.475	94.7087	105.769	203.579	451.048	158.708	0.354601
mmu-miR-1196	190.792	133.294	122.521	405.648	458.471	198.996	96.2172	116.018	230.074	292.348	262.145	186.731	0.371125
mmu-miR-574-5p	168.912	113.027	119.24	136.306	202.267	154.871	103.009	98.2603	128.667	158.602	147.95	128.682	0.383486
mmu-miR-1224	3008.91	2955.86	2186.79	10697.3	4262.05	2426.89	3159.32	2175.93	4691.99	3244.24	4622.19	3139.67	0.385654
mmu-miR-377	71.7658	63.9189	66.7304	75.2412	76.0908	89.981	90.5573	52.0898	81.78	73.383	70.7494	77.5582	0.389432
mmu-miR-466g	272.185	263.471	268.015	523.417	418.018	348.676	262.616	195.337	350.018	317.204	349.021	294.77	0.393381
mmu-miR-27a	409.59	289.194	133.461	1577.88	145.439	269.078	190.17	166.924	187.549	490.009	511.114	260.746	0.3941
mmu-let-7d	77.8921	68.5959	51.4152	258.437	98.2438	96.9026	71.3139	41.4351	43.616	120.727	110.917	74.7989	0.400139
mmu-miR-720	252.055	272.825	290.988	692.437	373.712	748.4	576.171	155.086	304.222	710.158	376.403	498.807	0.413252
mmu-miR-130a	90.1448	81.8474	82.0456	80.6934	46.2324	52.7773	67.918	43.8028	66.5144	98.2385	76.1927	65.8502	0.414577
mmu-miR-142-5p	417.467	383.514	345.685	266.07	302.437	313.203	406.376	376.467	364.193	387.036	343.035	369.455	0.424001
mmu-miR-15a	127.778	113.027	50.3213	468.894	77.0539	128.915	78.1057	71.0315	83.9608	159.786	167.415	104.36	0.444932
mmu-miR-2135	161.911	141.089	88.6092	269.342	116.544	141.028	79.2377	53.2736	166.831	178.723	155.499	123.819	0.446546
mmu-miR-367	69.1402	91.9809	67.8243	73.0603	91.5016	119.398	52.0705	69.8477	91.5936	112.442	78.7015	89.0703	0.473043
mmu-miR-200c	200.419	170.71	94.0789	936.698	144.476	284.652	168.663	82.8701	123.215	298.266	309.277	191.533	0.492172
mmu-miR-30c	148.783	110.689	59.0728	581.211	106.912	188.614	108.669	92.341	102.498	182.274	201.334	134.879	0.517931
mmu-miR-23a	245.929	228.393	130.179	1284.55	155.071	380.689	199.226	98.2603	134.119	504.212	408.825	263.301	0.550026
mmu-miR-148a	483.106	282.179	158.621	1746.9	197.451	519.986	292.047	175.211	245.34	673.467	573.652	381.21	0.555509
mmu-miR-210	63.0139	53.7854	31.7243	366.392	37.5638	98.633	63.3901	43.8028	34.8928	111.258	110.496	70.3954	0.559961
mmu-miR-29a	124.277	89.6424	61.2607	484.161	86.6857	183.423	103.009	50.9059	77.4184	190.559	169.205	121.063	0.583299
mmu-miR-710	180.29	116.145	183.782	202.824	203.23	224.087	150.552	94.7087	196.272	142.032	177.254	161.53	0.584099
mmu-miR-429	138.28	108.35	112.676	618.286	131.955	286.382	174.323	42.6189	95.9552	224.883	221.91	164.832	0.612918
mmu-miR-23b	70.8906	60.0214	55.791	165.749	58.7536	90.8462	56.5983	48.5382	58.8816	95.8714	82.2411	70.1471	0.615478
mmu-miR-200b	799.926	635.292	483.522	2592	555.752	1217.34	616.922	416.718	527.753	1170.58	1013.3	789.862	0.619173
mmu-miR-21	242.428	281.399	199.097	1450.3	389.122	954.318	650.881	265.184	255.154	1212	512.47	667.508	0.622136
mmu-miR-465c-5p	63.8891	74.8319	77.6698	45.799	467.14	113.341	66.786	61.5607	140.662	137.297	145.866	103.929	0.624001
mmu-miR-2146	1327.67	646.984	382.879	4611.52	4543.29	1139.47	1239.5	705.58	3830.57	2162.43	2302.47	1815.51	0.667992
mmu-miR-29b	104.148	73.2729	75.4819	391.472	97.2806	205.918	80.3696	44.9866	66.5144	192.926	148.331	118.143	0.676676
mmu-miR-16	156.659	176.167	189.252	726.241	233.088	456.827	356.569	184.682	235.526	512.497	296.281	349.22	0.683092
mmu-let-7g	146.157	125.499	105.018	497.246	185.893	285.517	151.684	95.8926	112.311	246.188	211.963	178.318	0.691047
mmu-miR-2132	803.427	435.74	340.216	5439.17	801.361	1096.21	1124.04	216.646	787.269	2528.16	1563.98	1150.47	0.702744
mmu-miR-194	203.92	205.788	160.809	1318.36	428.613	838.381	481.086	249.794	269.329	962.264	463.497	560.171	0.722749
mmu-let-7c	91.02	64.6984	62.3546	150.482	76.0908	107.285	125.648	60.3768	55.6104	136.114	88.9292	97.0068	0.736663
mmu-miR-378	524.24	820.813	377.41	2779.56	617.395	865.202	486.746	501.956	788.359	1645.2	1023.88	857.493	0.744032
mmu-miR-2141	738.663	802.105	398.194	2534.21	1464.99	1297.8	682.576	409.615	821.071	1975.42	1187.63	1037.3	0.756207
mmu-let-7b	144.407	101.335	79.8577	275.884	104.986	136.702	121.12	87.6056	88.3224	213.047	141.294	129.36	0.783767
mmu-miR-20a+mmu-miR-20b	89.2696	70.1549	47.0394	214.819	63.5695	96.9026	79.2377	46.1705	63.2432	152.684	96.9705	87.6476	0.798594
mmu-miR-29c	92.7704	96.6579	55.791	372.935	83.7962	206.783	98.4811	56.8252	68.6952	184.641	140.39	123.085	0.800071
mmu-miR-2138	189.917	130.176	194.721	283.518	316.884	254.369	190.17	123.121	279.142	215.415	223.043	212.444	0.813212
mmu-miR-15b	87.5193	60.8009	54.697	159.206	43.3428	89.1158	81.5016	49.7221	56.7008	104.157	81.1132	76.2394	0.838632
mmu-miR-30a	153.159	307.123	137.837	345.673	230.199	235.335	239.977	203.624	260.606	276.962	234.798	243.301	0.847601
mmu-miR-301a	67.3898	57.6829	49.2273	107.955	75.1276	77.003	47.5426	60.3768	86.1416	74.5666	71.4765	69.1261	0.851853
mmu-miR-2140	154.909	186.3	133.461	665.176	372.748	275.134	292.047	111.283	232.255	501.845	302.519	282.513	0.870028
mmu-miR-25	85.7689	63.9189	52.5092	190.829	73.2012	89.981	82.6336	52.0898	88.3224	130.196	93.2455	88.6445	0.873236
mmu-miR-96	49.886	60.0214	57.9789	155.935	54.9009	102.094	65.6541	53.2736	51.2488	88.7698	75.7444	72.208	0.878884
mmu-miR-26b	117.276	159.018	404.758	110.136	508.556	475.861	232.053	102.996	178.826	388.22	259.949	275.591	0.887539
mmu-miR-1929	1030.1	1055.44	2672.5	1925.74	3566.63	3444.37	2137.15	661.777	942.105	2619.3	2050.08	1960.94	0.903382
mmu-miR-2183	249.43	196.434	253.794	299.874	516.261	414.432	146.024	178.763	449.245	377.567	303.159	313.206	0.90772
mmu-miR-200a	203.92	176.946	122.521	1005.4	223.456	550.269	313.555	117.202	181.006	669.916	346.448	366.39	0.921739
mmu-miR-141	129.528	158.238	87.5153	691.347	141.587	354.733	157.343	95.8926	142.842	392.954	241.643	228.753	0.92236
mmu-miR-151-5p	40.2589	57.6829	33.9122	155.935	50.0851	99.4982	52.0705	43.8028	43.616	88.7698	67.5747	65.5514	0.938502
mmu-miR-2134	1000.35	578.388	530.561	3621.39	1098.02	1513.24	1044.81	395.409	1233.24	2387.32	1365.74	1314.8	0.94042
mmu-miR-192	155.784	163.695	110.488	849.462	198.414	456.827	282.992	100.628	98.136	523.15	295.569	292.346	0.984867
mmu-let-7i	61.2635	49.1084	45.9455	124.312	52.9746	78.7334	64.5221	37.8835	56.7008	95.8714	66.7207	66.7422	0.999056
